# Supplementary material for: Structure of human cytomegalovirus virion reveals host tRNA binding to capsid-associated tegument protein pp150
Source: Nat Commun. 2021 Sep 17;12:5513. doi: 10.1038/s41467-021-25791-1 (PMC8448752; doi:10.1038/s41467-021-25791-1)
Supplement: Supplementary file 6 — source data [file 41467_2021_25791_MOESM6_ESM.xlsx]

## Sheet: Figure 1d
	15% TBE-urea PAGE

## Sheet: Figure 1e
	15% TBE-urea PAGE

## Sheet: Figure 1f
Mapping summary
Sample	Clean	Trimmed	Mapped	Mapped(%)	Unique	Unique (%)
RNA-HCMV	12070430	7091354	890275	12.55	259285	3.66
Sample: Sample name
Clean: Raw sequencing reads after quality filtering
Trimmed: Reads number after 5’, 3’-adaptor trimmed and filtered reads (length < 18nt or length > 40nt)
Mapped: Reads number aligned to reference tRNA
Mapped (%): The proportion of reads number aligning to reference tRNA
Unique: Number of uniquely aligned to reference tRNA
Unique (%): The proportion of uniquely mapped reads number aligning to reference tRNA
#Count type: mrcount Column A: Isodecoder, The name of tRNA isodecoder (tRNA bearing the same anticodons but with sequence variations in the tRNA body). Column B: Isotype, The name of tRNA isotype (tRNA encoding the same amino acid). Column C: Isoacceptor, The name of tRNA isoacceptor (tRNA carrying the same amino acids but with different anticodon sequences). Column D: Codon, The coding codons. …
tRNA Information											Count
Isodecoder	Isotype	Isoacceptor	Codon	Source	Locus	Stand	Sequence	Structure	tRNAscanScore	tRNAscanSSS	RNA-HCMV
mtdbD00000527-Phe-GAA	Phe	Phe-GAA	TTC,TTT	mttRNAdb	chrM	.	GTTTATGTAGCTTACCTCCTCAAAGCAATACACTGAAAATGTTTAGACGGGCTCACATCACCCCATAAACACCA	(((((((..((((.........)))).(.(((.......))).)....(((.........))))))))))....	.	.	494
mtdbD00000528-Val-TAC	Val	Val-TAC	GTA,GTG	mttRNAdb	chrM	.	CAGAGTGTAGCTTAACACAAAGCACCCAACTTACACTTAGGAGATTTCAACTTAACTTGACCGCTCTGACCA	(((((((..((((......)))).((.((.......)).)).....((((......)))).)))))))....	.	.	784
mtdbD00000529-Leu-TAA	Leu	Leu-TAA	TTA,TTG	mttRNAdb	chrM	.	GTTAAGATGGCAGAGCCCGGTAATCGCATAAAACTTAAAACTTTACAGTCAGAGGTTCAATTCCTCTTCTTAACACCA	(((((((..((.(..........).)).((((.........)))).....(((((.......))))))))))))....	.	.	87
mtdbD00000530-Ile-GAT	Ile	Ile-GAT	ATA,ATC,ATT	mttRNAdb	chrM	.	AGAAATATGTCTGATAAAAGAGTTACTTTGATAGAGTAAATAATAGGAGCTTAAACCCCCTTATTTCTACCA	(((((((..(((......))).(((((.......))))).....(((.(.......).))))))))))....	.	.	11
mtdbD00000531-Gln-TTG	Gln	Gln-TTG	CAA,CAG	mttRNAdb	chrM	.	TAGGATGGGGTGTGATAGGTGGCACGGAGAATTTTGGATTCTCAGGGATGGGTTCGATTCTCATAGTCCTAGCCA	((((((...((((........)))).(((((.......)))))....(((((.......))))).))))))....	.	.	255
mtdbD00000532-Met-CAT	Met	Met-CAT	ATG	mttRNAdb	chrM	.	AGTAAGGTCAGCTAAATAAGCTATCGGGCCCATACCCCGAAAATGTTGGTTATACCCTTCCCGTACTACCA	((((.((..((((.....)))).(((((.......)))))....(..((......))..))).))))....	.	.	99
mtdbD00000533-Trp-TCA	Trp	Trp-TCA	TGA,TGG	mttRNAdb	chrM	.	AGAAATTTAGGTTAAATACAGACCAAGAGCCTTCAAAGCCCTCAGTAAGTTGCAATACTTAATTTCTGCCA	(((((((..((((.......)))).((.((.......)).))....((((......)))))))))))....	.	.	50
mtdbD00000534-Ala-TGC	Ala	Ala-TGC	GCA,GCG	mttRNAdb	chrM	.	AAGGGCTTAGCTTAATTAAAGTGGCTGATTTGCGTTCAGTTGATGCAGAGTGGGGTTTTGCAGTCCTTACCA	(((((((..((((.....))))((((((.......))))))...(((((.......))))))))))))....	.	.	203
mtdbD00000535-Asn-GTT	Asn	Asn-GTT	AAC,AAT	mttRNAdb	chrM	.	TAGATTGAAGCCAGTTGATTAGGGTGCTTAGCTGTTAACTAAGTGTTTGTGGGTTTAAGTCCCATTGGTCTAGCCA	(((((((..(((..........)))((((((.......))))))....(((((.......))))))))))))....	.	.	69
mtdbD00000536-Cys-GCA	Cys	Cys-GCA	TGC,TGT	mttRNAdb	chrM	.	AGCTCCGAGGTGATTTTCATATTGAATTGCAAATTCGAAGAAGCAGCTTCAAACCTGCCGGGGCTTCCA	(((((((..((((...)))).(((((.......)))))....((((........)))))))))))....	.	.	60
mtdbD00000537-Tyr-GTA	Tyr	Tyr-GTA	TAC,TAT	mttRNAdb	chrM	.	GGTAAAATGGCTGAGTGAAGCATTGGACTGTAAATCTAAAGACAGGGGTTAGGCCTCTTTTTACCCCA	(((((((..(((......))).(((((.......)))))....(((((.....))))))))))))...	.	.	119
mtdbD00000538-Ser-TGA	Ser	Ser-TGA	TCA,TCG	mttRNAdb	chrM	.	GAAAAAGTCATGGAGGCCATGGGGTTGGCTTGAAACCAGCTTTGGGGGGTTCGATTCCTTCCTTTTTTGCCA	(((((((.((((.....)))).((((((.......)))))*...(((((.......))))))))))))....	.	.	119
mtdbD00000539-Asp-GTC	Asp	Asp-GTC	GAC,GAT	mttRNAdb	chrM	.	AAGGTATTAGAAAAACCATTTCATAACTTTGTCAAAGTTAAATTATAGGCTAAATCCTATATATCTTACCA	(((((((..((((.....)))).(((((.......)))))....(((((......))))))))))))....	.	.	7
mtdbD00000540-Lys-TTT	Lys	Lys-TTT	AAA,AAG	mttRNAdb	chrM	.	CACTGTAAAGCTAACTTAGCATTAACCTTTTAAGTTAAAGATTAAGAGAACCAACACCTCTTTACAGTGACCA	(((((((..((((...)))).(((((.......))))).....(((((.........))))))))))))....	.	.	290
mtdbD00000541-Gly-TCC	Gly	Gly-TCC	GGA,GGG	mttRNAdb	chrM	.	ACTCTTTTAGTATAAATAGTACCGTTAACTTCCAATTAACTAGTTTTGACAACATTCAAAAAAGAGTACCA	(((((((..((((.....)))).(((((.......)))))....(((((......))))))))))))....	.	.	47
mtdbD00000542-Arg-TCG	Arg	Arg-TCG	CGA,CGG	mttRNAdb	chrM	.	TGGTATATAGTTTAAACAAAACGAATGATTTCGACTCATTAAATTATGATAATCATATTTACCAACCA	(((((.(..((((.....)))).(((((.......)))))....(((((...)))))).)))))....	.	.	49
mtdbD00000543-His-GTG	His	His-GTG	CAC,CAT	mttRNAdb	chrM	.	GTAAATATAGTTTAACCAAAACATCAGATTGTGAATCTGACAACAGAGGCTTACGACCCCTTATTTACCCCA	(((((((..((((.....)))).(((((.......)))))....((.((.......)).)))))))))....	.	.	634
mtdbD00000544-Ser-GCT	Ser	Ser-GCT	AGC,AGT	mttRNAdb	chrM	.	GAGAAAGCTCACAAGAACTGCTAACTCATGCCCCCATGTCTAACAACATGGCTTTCTCACCA	(((((((....((.((.........)).))...(((((........))))))))))))....	.	.	485
mtdbD00000545-Leu-TAG	Leu	Leu-TAG	CTA,CTG	mttRNAdb	chrM	.	ACTTTTAAAGGATAACAGCTATCCATTGGTCTTAGGCCCCAAAAATTTTGGTGCAACTCCAAATAAAAGTACCA	(((((((..((((.......)))).((((.........))))....(((((.......))))))))))))....	.	.	356
mtdbD00000546-Glu-TTC	Glu	Glu-TTC	GAA,GAG	mttRNAdb	chrM	.	GTTCTTGTAGTTGAAATACAACGATGGTTTTTCATATCATTGGTCGTGGTTGTAGTCCGTGCGAGAATACCA	(((((((..((((.....))))((((((.......))))))...(((((.......))))))))))))....	.	.	2221
mtdbD00000547-Thr-TGT	Thr	Thr-TGT	ACA,ACG	mttRNAdb	chrM	.	GTCCTTGTAGTATAAACTAATACACCAGTCTTGTAAACCGGAGATGAAAACCTTTTTCCAAGGACACCA	(((((((..((((......)))).((.((.......)).))....(((((...))))))))))))....	.	.	69
mtdbD00000548-Pro-TGG	Pro	Pro-TGG	CCA,CCG	mttRNAdb	chrM	.	CAGAGAATAGTTTAAATTAGAATCTTAGCTTTGGGTGCTAATGGTGGAGTTAAAGACTTTTTCTCTGACCA	(((((((..((((......)))).(((((.......)))))....(((((.....))))))))))))....	.	.	374
tRNA-Ala-AGC-1-1	Ala	Ala-AGC	GCA,GCC,GCT	GtRNAdb	chr6:28763740-28763812	-	GGGGGTATAGCTCAGTGGTAGAGCGCGTGCTTAGCATGCACGAGGTCCTGGGTTCGATCCCCAGTACCTCCACCA	)))))))..)))).......((((.))))).......(((((.....))))).......((((((((((((....	84.9	24.3	394.833
tRNA-Ala-AGC-10-1	Ala	Ala-AGC	GCA,GCC,GCT	GtRNAdb	chr6:26687484-26687557	+	GGGGAATTAGCTCAAGTGGTAGAGCGCTTGCTTAGCACGCAAGAGGTAGTGGGATCGATGCCCACATTCTCCACCA	)))))))..))))........((((.))))).......(((((.....))))).......((((((((((((....	60.1	24	2716.75
tRNA-Ala-AGC-11-1	Ala	Ala-AGC	GCA,GCC,GCT	GtRNAdb	chr6:26572091-26572164	-	GGGGAATTAGCTCAAATGGTAGAGCGCTCGCTTAGCATGCGAGAGGTAGCGGGATCGATGCCCGCATTCTCCACCA	)))))))..))))........((((.))))).......(((((.....))))).......((((((((((((....	58.9	24	1696
tRNA-Ala-AGC-12-1	Ala	Ala-AGC	GCA,GCC,GCT	GtRNAdb	chr6:26682714-26682787	+	GGGGAATTAGCTCAAGTGGTAGAGCGCTTGCTTAGCATGCAAGAGGTAGTGGGATCGATGCCCACATTCTCCACCA	)))))))..))))........((((.))))).......(((((.....))))).......((((((((((((....	60	24	747.083
tRNA-Ala-AGC-13-1	Ala	Ala-AGC	GCA,GCC,GCT	GtRNAdb	chr6:26705605-26705678	+	GGGGAATTAGCTCAAGCGGTAGAGCGCTTGCTTAGCATGCAAGAGGTAGTGGGATCGATGCCCACATTCTCCACCA	)))))))..))))........((((.))))).......(((((.....))))).......((((((((((((....	58.7	24.1	9415.08
tRNA-Ala-AGC-14-1	Ala	Ala-AGC	GCA,GCC,GCT	GtRNAdb	chr6:26673589-26673662	+	GGGGAATTAGCTCAAGTGGTAGAGCGCTTGCTTAGCATGCAAGAGGTAGTGGGATCAATGCCCACATTCTCCACCA	)))))))..))))........((((.))))).......(((((.....))))).......((((((((((((....	58.9	24	655.25
tRNA-Ala-AGC-15-1	Ala	Ala-AGC	GCA,GCC,GCT	GtRNAdb	chr14:89445441-89445514	+	GGGGAATTAGCTCAAGTGGTAGAGCGCTCGCTTAGCATGCGAGAGGTAGTGGGATCGATGCCCGCATTCTCCACCA	)))))))..))))........((((.))))).......(((((.....))))).......((((((((((((....	56.7	20.9	952.333
tRNA-Ala-AGC-16-1	Ala	Ala-AGC	GCA,GCC,GCT	GtRNAdb	chr6:58196622-58196695	-	GGGGAATTAGCCCAAGTGGTAGAGCGCTTGCTTAGCATGCAAGAGGTAGTGGGATCGATGCCCACATTCTCCACCA	)))))))..)).)........(.((.))))).......(((((.....))))).......((((((((((((....	53.1	17.7	138.083
tRNA-Ala-AGC-2-1	Ala	Ala-AGC	GCA,GCC,GCT	GtRNAdb	chr6:28806220-28806292	-	GGGGGTGTAGCTCAGTGGTAGAGCGCGTGCTTAGCATGCACGAGGCCCCGGGTTCAATCCCCGGCACCTCCACCA	)))))))..)))).......((((.))))).......(((((.....))))).......((((((((((((....	84.7	23.6	489.833
tRNA-Ala-AGC-3-1	Ala	Ala-AGC	GCA,GCC,GCT	GtRNAdb	chr6:28574932-28575004	+	GGGGGTGTAGCTCAGTGGTAGAGCGCGTGCTTAGCATGTACGAGGTCCCGGGTTCAATCCCCGGCACCTCCACCA	)))))))..)))).......((((.))))).......(((((.....))))).......((((((((((((....	80.3	23.3	512.417
tRNA-Ala-AGC-4-1	Ala	Ala-AGC	GCA,GCC,GCT	GtRNAdb	chr6:28626013-28626085	-	GGGGATGTAGCTCAGTGGTAGAGCGCATGCTTAGCATGCATGAGGTCCCGGGTTCGATCCCCAGCATCTCCACCA	)))))))..)))).......((((.))))).......(((((.....).))).......(((.((((((((....	76.1	17.4	2105.25
tRNA-Ala-AGC-5-1	Ala	Ala-AGC	GCA,GCC,GCT	GtRNAdb	chr6:28678365-28678437	+	GGGGGTGTAGCTCAGTGGTAGAGCGCGTGCTTAGCATGCACGAGGCCCTGGGTTCAATCCCCAGCACCTCCACCA	)))))))..)))).......((((.))))).......(((((.....))))).......((((((((((((....	84.2	24	395.5
tRNA-Ala-AGC-6-1	Ala	Ala-AGC	GCA,GCC,GCT	GtRNAdb	chr6:28779848-28779920	-	GGGGGTATAGCTCAGCGGTAGAGCGCGTGCTTAGCATGCACGAGGTCCTGGGTTCAATCCCCAATACCTCCACCA	)))))))..)))).......((((.))))).......(((((......)))).......((((.(((((((....	74.1	21.8	3119.08
tRNA-Ala-AGC-7-1	Ala	Ala-AGC	GCA,GCC,GCT	GtRNAdb	chr6:28687480-28687552	+	GGGGGTGTAGCTCAGTGGTAGAGCGCGTGCTTAGCATGCACGAGGCCCCGGGTTCAATCCCTGGCACCTCCACCA	)))))))..)))).......((((.))))).......(((((.....))))).......((((((((((((....	78.5	19.3	330.583
tRNA-Ala-AGC-8-1	Ala	Ala-AGC	GCA,GCC,GCT	GtRNAdb	chr2:27274081-27274154	+	GGGGGATTAGCTCAAATGGTAGAGCGCTCGCTTAGCATGCGAGAGGTAGCGGGATCGATGCCCGCATCCTCCACCA	)))))))..))))........((((.))))).......(((((.....))))).......((((((((((((....	59.7	23.6	1234.17
tRNA-Ala-AGC-9-1	Ala	Ala-AGC	GCA,GCC,GCT	GtRNAdb	chr6:26730736-26730809	+	GGGGAATTAGCTCAGGCGGTAGAGCGCTCGCTTAGCATGCGAGAGGTAGCGGGATCGACGCCCGCATTCTCCACCA	)))))))..))))........((((.))))).......(((((.....))))).......((((((((((((....	58.3	24.1	4419.83
tRNA-Ala-CGC-1-1	Ala	Ala-CGC	GCG	GtRNAdb	chr6:26553730-26553802	+	GGGGATGTAGCTCAGTGGTAGAGCGCATGCTTCGCATGTATGAGGTCCCGGGTTCGATCCCCGGCATCTCCACCA	)))))))..)))).......((((.))))).......(((((.....))))).......((((((((((((....	79.7	24.4	2378.83
tRNA-Ala-CGC-2-1	Ala	Ala-CGC	GCG	GtRNAdb	chr6:28641612-28641684	-	GGGGATGTAGCTCAGTGGTAGAGCGCATGCTTCGCATGTATGAGGCCCCGGGTTCGATCCCCGGCATCTCCACCA	)))))))..)))).......((((.))))).......(((((.....))))).......((((((((((((....	79.7	24.4	2394.92
tRNA-Ala-CGC-3-1	Ala	Ala-CGC	GCG	GtRNAdb	chr2:157257280-157257352	+	GGGGATGTAGCTCAGTGGTAGAGCGCGCGCTTCGCATGTGTGAGGTCCCGGGTTCAATCCCCGGCATCTCCACCA	)))))))..)))).......((((.))))).......(((((.....))))).......((((((((((((....	74.4	20	2285.25
tRNA-Ala-CGC-4-1	Ala	Ala-CGC	GCG	GtRNAdb	chr6:28697091-28697163	+	GGGGGTGTAGCTCAGTGGTAGAGCGCGTGCTTCGCATGTACGAGGCCCCGGGTTCGACCCCCGGCTCCTCCACCA	))))).)..)))).......((((.))))).......(((((.....))))).......((((((.(((((....	76.1	19.9	323
tRNA-Ala-TGC-1-1	Ala	Ala-TGC	GCA,GCG	GtRNAdb	chr6:28757546-28757618	-	GGGGGTGTAGCTCAGTGGTAGAGCGCATGCTTTGCATGTATGAGGTCCCGGGTTCGATCCCCGGCACCTCCACCA	)))))))..)))).......((((.))))).......(((((.....))))).......((((((((((((....	80.5	24	548.5
tRNA-Ala-TGC-2-1	Ala	Ala-TGC	GCA,GCG	GtRNAdb	chr6:28611221-28611293	+	GGGGATGTAGCTCAGTGGTAGAGCGCATGCTTTGCATGTATGAGGTCCCGGGTTCGATCCCCGGCATCTCCACCA	)))))))..)))).......((((.))))).......(((((.....))))).......((((((((((((....	79.7	24.4	2412.17
tRNA-Ala-TGC-3-1	Ala	Ala-TGC	GCA,GCG	GtRNAdb	chr5:180633867-180633939	+	GGGGATGTAGCTCAGTGGTAGAGCGCATGCTTTGCATGTATGAGGCCCCGGGTTCGATCCCCGGCATCTCCACCA	)))))))..)))).......((((.))))).......(((((.....))))).......((((((((((((....	79.7	24.4	2409.08
tRNA-Ala-TGC-4-1	Ala	Ala-TGC	GCA,GCG	GtRNAdb	chr12:125424511-125424583	+	GGGGATGTAGCTCAGTGGTAGAGCGCATGCTTTGCACGTATGAGGCCCCGGGTTCAATCCCCGGCATCTCCACCA	)))))))..)))).......((((.))))).......(((((.....))))).......((((((((((((....	78.8	24.4	2420.5
tRNA-Ala-TGC-5-1	Ala	Ala-TGC	GCA,GCG	GtRNAdb	chr6:28785011-28785083	-	GGGGGTGTAGCTCAGTGGTAGAGCGCATGCTTTGCATGTATGAGGCCTCGGGTTCGATCCCCGACACCTCCACCA	)))))))..)))).......((((.))))).......(((((.....))))).......((((((((((((....	75.3	28.2	618.583
tRNA-Ala-TGC-6-1	Ala	Ala-TGC	GCA,GCG	GtRNAdb	chr6:28726140-28726212	-	GGGGGTGTAGCTCAGTGGTAGAGCACATGCTTTGCATGTGTGAGGCCCCGGGTTCGATCCCCGGCACCTCCACCA	)))))))..)))).......((((.))))).......(((((.....))))).......((((((((((((....	74.2	19.3	1064.42
tRNA-Ala-TGC-7-1	Ala	Ala-TGC	GCA,GCG	GtRNAdb	chr6:28770576-28770647	-	GGGGGTGTAGCTCAGTGGTAGAGCGCATGCTTTGCATGTATGAGGCCTCGGTTCGATCCCCGACACCTCCACCA	)))))))..)))).......((((.))))).......(((((.....))))........(((((((((((....	60	12.6	311.75
tRNA-Arg-ACG-1-1	Arg	Arg-ACG	CGA,CGC,CGT	GtRNAdb	chr6:26328367-26328440	+	GGGCCAGTGGCGCAATGGATAACGCGTCTGACTACGGATCAGAAGATTCCAGGTTCGACTCCTGGCTGGCTCGCCA	)))))))..)))..........(((.))))).......(((((.....))))).......((((((((((((....	67.6	21.7	10364.6
tRNA-Arg-ACG-2-1	Arg	Arg-ACG	CGA,CGC,CGT	GtRNAdb	chr3:45730490-45730563	-	GGGCCAGTGGCGCAATGGATAACGCGTCTGACTACGGATCAGAAGATTCTAGGTTCGACTCCTGGCTGGCTCGCCA	)))))))..)))..........(((.))))).......(((((.....))))).......((((((((((((....	64.2	18.6	13892.1
tRNA-Arg-CCG-1-1	Arg	Arg-CCG	CGG	GtRNAdb	chr6:28710728-28710801	-	GGCCGCGTGGCCTAATGGATAAGGCGTCTGATTCCGGATCAGAAGATTGAGGGTTCGAGTCCCTTCGTGGTCGCCA	)))))))..))))........((((.))))).......(((((.....))))).......((((((((((((....	67	17.6	746.333
tRNA-Arg-CCG-2-1	Arg	Arg-CCG	CGG	GtRNAdb	chr17:66016012-66016085	-	GACCCAGTGGCCTAATGGATAAGGCATCAGCCTCCGGAGCTGGGGATTGTGGGTTCGAGTCCCATCTGGGTCGCCA	)))))))..))))........((((.))))).......(((((.....))))).......((((((((((((....	64.9	17.7	899
tRNA-Arg-CCT-1-1	Arg	Arg-CCT	AGG	GtRNAdb	chr17:73030000-73030073	+	GCCCCAGTGGCCTAATGGATAAGGCACTGGCCTCCTAAGCCAGGGATTGTGGGTTCGAGTCCCACCTGGGGTACCA	)))))))..))))........((((.))))).......(((((.....))))).......((((((((((((....	72.3	18.3	991.5
tRNA-Arg-CCT-2-1	Arg	Arg-CCT	AGG	GtRNAdb	chr17:73030525-73030598	-	GCCCCAGTGGCCTAATGGATAAGGCACTGGCCTCCTAAGCCAGGGATTGTGGGTTCGAGTCCCACCTGGGGTGCCA	)))))))..))))........((((.))))).......(((((.....))))).......((((((((((((....	71.1	18.3	993.5
tRNA-Arg-CCT-3-1	Arg	Arg-CCT	AGG	GtRNAdb	chr16:3202900-3202973	+	GCCCCGGTGGCCTAATGGATAAGGCATTGGCCTCCTAAGCCAGGGATTGTGGGTTCGAGTCCCACCCGGGGTACCA	)))))))..))))........((((.))))).......(((((.....))))).......((((((((((((....	71.7	15.4	1658
tRNA-Arg-CCT-4-1	Arg	Arg-CCT	AGG	GtRNAdb	chr7:139025445-139025518	+	GCCCCAGTGGCCTAATGGATAAGGCATTGGCCTCCTAAGCCAGGGATTGTGGGTTCGAGTCCCATCTGGGGTGCCA	)))))))..))))........((((.))))).......(((((.....))))).......((((((((((((....	65.6	14.1	1960.5
tRNA-Arg-CCT-5-1	Arg	Arg-CCT	AGG	GtRNAdb	chr16:3243917-3243990	+	GCCCCAGTGGCCTGATGGATAAGGTACTGGCCTCCTAAGCCAGGGATTGTGGGTTCGAGTTCCACCTGGGGTACCA	)))))))..))))........((((.))))).......(((((.....))))).......((((((((((((....	54.7	18	480.5
tRNA-Arg-TCG-1-1	Arg	Arg-TCG	CGA,CGG	GtRNAdb	chr15:89878303-89878376	+	GGCCGCGTGGCCTAATGGATAAGGCGTCTGACTTCGGATCAGAAGATTGCAGGTTCGAGTCCTGCCGCGGTCGCCA	)))))))..))))........((((.))))).......(((((.....))))).......((((((((((((....	74.8	19.7	608.417
tRNA-Arg-TCG-2-1	Arg	Arg-TCG	CGA,CGG	GtRNAdb	chr6:26323045-26323118	+	GACCACGTGGCCTAATGGATAAGGCGTCTGACTTCGGATCAGAAGATTGAGGGTTCGAATCCCTCCGTGGTTACCA	)))))))..))))........((((.))))).......(((((.....))))).......((((((((((((....	70.3	22.5	169.917
tRNA-Arg-TCG-3-1	Arg	Arg-TCG	CGA,CGG	GtRNAdb	chr17:73031207-73031280	+	GACCGCGTGGCCTAATGGATAAGGCGTCTGACTTCGGATCAGAAGATTGAGGGTTCGAGTCCCTTCGTGGTCGCCA	)))))))..))))........((((.))))).......(((((.....))))).......((((((((((((....	68.8	19.9	471.333
tRNA-Arg-TCG-4-1	Arg	Arg-TCG	CGA,CGG	GtRNAdb	chr6:26299904-26299977	+	GACCACGTGGCCTAATGGATAAGGCGTCTGACTTCGGATCAGAAGATTGAGGGTTCGAATCCCTTCGTGGTTACCA	)))))))..))))........((((.))))).......(((((.....))))).......((((((((((((....	66.8	20.8	168.167
tRNA-Arg-TCG-5-1	Arg	Arg-TCG	CGA,CGG	GtRNAdb	chr6:28510890-28510963	-	GACCACGTGGCCTAATGGATAAGGCGTCTGACTTCGGATCAGAAGATTGAGGGTTCGAATCCCTTCGTGGTTGCCA	)))))))..))))........((((.))))).......(((((.....))))).......((((((((((((....	65.5	20.7	182.333
tRNA-Arg-TCG-6-1	Arg	Arg-TCG	CGA,CGG	GtRNAdb	chr9:112960802-112960875	+	GGCCGTGTGGCCTAATGGATAAGGCGTCTGACTTCGGATCAAAAGATTGCAGGTTTGAGTTCTGCCACGGTCGCCA	)))))))..))))........((((.).))).......(((.(.....))))).......((((((((((((....	53.7	12.9	8
tRNA-Arg-TCT-1-1	Arg	Arg-TCT	AGA,AGG	GtRNAdb	chr1:94313128-94313213	+	GGCTCCGTGGCGCAATGGATAGCGCATTGGACTTCTAATTCAAAGGTTCCGGGTTCGAGTCCCGGCGGAGTCGCCA	)))))))..))))........((((.))))).......(((((.....))))).......((((((((((((....	71.1	19.9	311.75
tRNA-Arg-TCT-2-1	Arg	Arg-TCT	AGA,AGG	GtRNAdb	chr17:8024242-8024330	+	GGCTCTGTGGCGCAATGGATAGCGCATTGGACTTCTAATTCAAAGGTTGTGGGTTCGAATCCCACCAGAGTCGCCA	)))))))..))))........((((.))))).......(((((.....))))).......((((((((((((....	70.8	20.3	422.667
tRNA-Arg-TCT-3-1	Arg	Arg-TCT	AGA,AGG	GtRNAdb	chr9:131102354-131102445	-	GGCTCTGTGGCGCAATGGATAGCGCATTGGACTTCTAATTCAAAGGTTGTGGGTTCGAGTCCCACCAGAGTCGCCA	)))))))..))))........((((.))))).......(((((.....))))).......((((((((((((....	70.1	20.3	401.417
tRNA-Arg-TCT-4-1	Arg	Arg-TCT	AGA,AGG	GtRNAdb	chr1:159111400-159111474	-	GTCTCTGTGGCGCAATGGACGAGCGCGCTGGACTTCTAATCCAGAGGTTCCGGGTTCGAGTCCCGGCAGAGATGCCA	)))))))..)))).........((((.))))).......(((((.....))))).......((((((((((((....	78.5	21.6	45.5
tRNA-Arg-TCT-5-1	Arg	Arg-TCT	AGA,AGG	GtRNAdb	chr6:27529962-27530049	+	GGCTCTGTGGCGCAATGGATAGCGCATTGGACTTCTAATTCAAAGGTTGCGGGTTCGAGTCCCTCCAGAGTCGCCA	)))))))..))))........((((.))))).......(((((.....).))).......(((.((((((((....	61.4	13.2	1484.92
tRNA-Asn-GTT-1-1	Asn	Asn-GTT	AAC,AAT	GtRNAdb	chr1:161510030-161510104	+	GTCTCTGTGGCGCAATCGGTTAGCGCGTTCGGCTGTTAACCGAAAGGTTGGTGGTTCGATCCCACCCAGGGACGCCA	)))))))..)))).........((((.))))).......(((((.....))))).......((((((((((((....	81.5	25.8	577
tRNA-Asn-GTT-10-1	Asn	Asn-GTT	AAC,AAT	GtRNAdb	chr1:143879831-143879905	-	GTCTCTGTGGCGCAATCGGCTAGCGCGTTTGGCTGTTAACTAAAAGGTTGGCGGTTCGAACCCACCCAGAGGCGCCA	)))))))..)))).........((((.))))).......(((((.....)).)).......((.(((((((((....	62.7	15.3	26.1667
tRNA-Asn-GTT-11-1	Asn	Asn-GTT	AAC,AAT	GtRNAdb	chr1:144301610-144301684	+	GTCTCTGTGGTGCAATCGGTTAGCGCGTTCCGCTGTTAACCGAAAGCTTGGTGGTTCGAGCCCACCCAGGGATGCCA	)))))))..)))).........((((.))).).......(.(((.....))))).......((((((((((((....	53.5	14.6	15.5
tRNA-Asn-GTT-12-1	Asn	Asn-GTT	AAC,AAT	GtRNAdb	chr1:149326271-149326345	-	GTCTCTGTGGCGCAATCGGCTAGCGCGTTTGGCTGTTAACTAAAAAGTTGGTGGTTCGAACACACCCAGAGGCGCCA	)))))))..)))).........((((.))))).......(((((.....)))).........(((((((((((....	54.5	19.4	20.3333
tRNA-Asn-GTT-2-1	Asn	Asn-GTT	AAC,AAT	GtRNAdb	chr1:148248114-148248188	+	GTCTCTGTGGCGCAATCGGTTAGCGCGTTCGGCTGTTAACCGAAAGGTTGGTGGTTCGAGCCCACCCAGGGACGCCA	)))))))..)))).........((((.))))).......(((((.....))))).......((((((((((((....	80.9	25.7	807.833
tRNA-Asn-GTT-3-1	Asn	Asn-GTT	AAC,AAT	GtRNAdb	chr1:148598313-148598387	-	GTCTCTGTGGCGCAATCGGTTAGCGCATTCGGCTGTTAACCGAAAGGTTGGTGGTTCGAGCCCACCCAGGGACGCCA	)))))))..)))).........((((.))))).......(((((.....))))).......((((((((((((....	79.7	25.8	2029.5
tRNA-Asn-GTT-4-1	Asn	Asn-GTT	AAC,AAT	GtRNAdb	chr1:17216171-17216245	+	GTCTCTGTGGCGCAATCGGTTAGCGCGTTCGGCTGTTAACCGAAAGATTGGTGGTTCGAGCCCACCCAGGGACGCCA	)))))))..)))).........((((.))))).......(((((.....))))).......((((((((((((....	77.7	25.8	469
tRNA-Asn-GTT-5-1	Asn	Asn-GTT	AAC,AAT	GtRNAdb	chr1:16847079-16847153	-	GTCTCTGTGGCGCAATCGGTTAGCGCGTTCGGCTGTTAACTGAAAGGTTGGTGGTTCGAGCCCACCCAGGGACGCCA	)))))))..)))).........((((.))))).......(((((.....))))).......((((((((((((....	76.5	25.4	534.833
tRNA-Asn-GTT-6-1	Asn	Asn-GTT	AAC,AAT	GtRNAdb	chr1:149230569-149230643	-	GTCTCTGTGGCGCAATGGGTTAGCGCGTTCGGCTGTTAACCGAAAGGTTGGTGGTTCGAGCCCATCCAGGGACGCCA	)))))))..)))).........((((.))))).......(((((.....))))).......((((((((((((....	73.8	22.6	517.167
tRNA-Asn-GTT-7-1	Asn	Asn-GTT	AAC,AAT	GtRNAdb	chr1:148000804-148000878	+	GTCTCTGTGGCGTAGTCGGTTAGCGCGTTCGGCTGTTAACCGAAAAGTTGGTGGTTCGAGCCCACCCAGGAACGCCA	)).))))..)))).........((((.))))).......(((((.....))))).......(((((((((.((....	67.8	18.7	1284.75
tRNA-Asn-GTT-8-1	Asn	Asn-GTT	AAC,AAT	GtRNAdb	chr1:149711797-149711871	-	GTCTCTGTGGCGCAATCGGCTAGCGCGTTTGGCTGTTAACTAAAAGGTTGGTGGTTCGAACCCACCCAGAGGCGCCA	)))))))..)))).........((((.))))).......(((((.....))))).......((((((((((((....	69.8	21.5	95.8333
tRNA-Asn-GTT-9-1	Asn	Asn-GTT	AAC,AAT	GtRNAdb	chr1:145979033-145979107	-	GTCTCTGTGGCGCAATCGGTTAGCGCGTTCGGCTGTTAACTGAAAGGTTAGTGGTTCGAGCCCACCCGGGGACGCCA	)))))))..)))).........((((.))))).......(((((......)))).......((((.(((((((....	68.6	18.8	132.917
tRNA-Asp-GTC-1-1	Asp	Asp-GTC	GAC,GAT	GtRNAdb	chr12:98897280-98897352	+	TCCTCGTTAGTATAGTGGTTAGTATCCCCGCCTGTCACGCGGGAGACCGGGGTTCAATTCCCCGACGGGGAGCCA	)))))))..))))........((((.))))).......(((((....))))).......((((((((((((....	65.4	30.7	1777.25
tRNA-Asp-GTC-2-1	Asp	Asp-GTC	GAC,GAT	GtRNAdb	chr1:161410614-161410686	-	TCCTCGTTAGTATAGTGGTGAGTATCCCCGCCTGTCACGCGGGAGACCGGGGTTCGATTCCCCGACGGGGAGCCA	)))))))..))))........((((.))))).......(((((....))))).......((((((((((((....	66.5	30.8	10068.1
tRNA-Asp-GTC-3-1	Asp	Asp-GTC	GAC,GAT	GtRNAdb	chr6:27551235-27551307	-	TCCTCGTTAGTATAGTGGTGAGTGTCCCCGTCTGTCACGCGGGAGACCGGGGTTCGATTCCCCGACGGGGAGCCA	)))))))..))))........((((.))))).......(((((....))))).......((((((((((((....	58.2	22.5	4665.75
tRNA-Cys-GCA-1-1	Cys	Cys-GCA	TGC,TGT	GtRNAdb	chr7:149007280-149007352	+	GGGGGCATAGCTCAGTGGTAGAGCATTTGACTGCAGATCAAGAGGTCCCTGGTTCAAATCCAGGTGCCCCCTCCA	)))))))..)))).......((((.))))).......(((((.....))))).......((((((((((((....	84.1	22.5	1218.42
tRNA-Cys-GCA-10-1	Cys	Cys-GCA	TGC,TGT	GtRNAdb	chr7:149074600-149074672	-	GGGGGTATAGCTCAGGGGTAGAGCATTTGACTGCAGATCAAGAGGTCCCTGGTTCAAATCCAGGTGCCCCCCCCA	)))))))..)))).......((((.))))).......(((((.....))))).......((((((((((((....	74.9	20.2	197.25
tRNA-Cys-GCA-11-1	Cys	Cys-GCA	TGC,TGT	GtRNAdb	chr7:149112228-149112300	-	GGGGGTATAGCTTAGCGGTAGAGCATTTGACTGCAGATCAAGAGGTCCCCGGTTCAAATCCGGGTGCCCCCTCCA	)))))))..)))).......((((.))))).......(((((.....))))).......((((((((((((....	76.9	19.1	595.583
tRNA-Cys-GCA-12-1	Cys	Cys-GCA	TGC,TGT	GtRNAdb	chr7:149344045-149344117	-	GGGGGTATAGCTTAGGGGTAGAGCATTTGACTGCAGATCAAAAGGTCCCTGGTTCAAATCCAGGTGCCCCTTCCA	)))))))..)))).......((((.))))).......(((((.....))))).......((((((((((((....	72.4	20.6	42.75
tRNA-Cys-GCA-13-1	Cys	Cys-GCA	TGC,TGT	GtRNAdb	chr7:149052765-149052837	-	GGGGGTATAGCTCAGGGGTAGAGCATTTGACTGCAGATCAAGAGGTCCCCAGTTCAAATCTGGGTGCCCCCTCCA	)))))))..)))).......((((.))))).......(((((.....))))).......((((((((((((....	74	23.4	153.667
tRNA-Cys-GCA-14-1	Cys	Cys-GCA	TGC,TGT	GtRNAdb	chr17:37017936-37018008	-	GGGGGTATAGCTCAGGGGTAGAGCATTTGACTGCAGATCAAGAAGTCCCCGGTTCAAATCCGGGTGCCCCCTCCA	)))))))..)))).......((((.))))).......(((((.....))))).......((((((((((((....	71.6	20.2	270
tRNA-Cys-GCA-15-1	Cys	Cys-GCA	TGC,TGT	GtRNAdb	chr7:149281815-149281887	+	GGGGGTATAGCTCAGGGGTAGAGCATTTGACTGCAGATCAAGAGGTCTCTGGTTCAAATCCAGGTGCCCCCTCCA	)))))))..)))).......((((.))))).......(((((.....))))).......((((((((((((....	70.5	18.3	154.5
tRNA-Cys-GCA-16-1	Cys	Cys-GCA	TGC,TGT	GtRNAdb	chr7:149243630-149243702	+	GGGGGTATAGCTCAGGGGTAGAGCACTTGACTGCAGATCAAGAAGTCCTTGGTTCAAATCCAGGTGCCCCCTCCA	)))))))..)))).......((((.))))).......(((((.....))))).......((((((((((((....	70	19.5	156.75
tRNA-Cys-GCA-17-1	Cys	Cys-GCA	TGC,TGT	GtRNAdb	chr7:149388271-149388343	-	GGGGATATAGCTCAGGGGTAGAGCATTTGACTGCAGATCAAGAGGTCCCCGGTTCAAATCCGGGTGCCCCCCCCA	)))).))..)))).......((((.))))).......(((((.....))))).......(((((((.((((....	70.7	17.1	1220.25
tRNA-Cys-GCA-18-1	Cys	Cys-GCA	TGC,TGT	GtRNAdb	chr7:149072849-149072921	-	GGGGGTATAGTTCAGGGGTAGAGCATTTGACTGCAGATCAAGAGGTCCCTGGTTCAAATCCAGGTGCCCCCTCCA	)))))))..)))).......((((.))))).......(((((.....))))).......((((((((((((....	71.8	16.5	58.75
tRNA-Cys-GCA-19-1	Cys	Cys-GCA	TGC,TGT	GtRNAdb	chr7:149310155-149310227	-	GGGGGTATAGCTCAGGGGTAGAGCATTTGACTGCAAATCAAGAGGTCCCTGATTCAAATCCAGGTGCCCCCTCCA	)))))))..)))).......((((.))))).......(((((.....)))).........(((((((((((....	69.2	19.8	157.5
tRNA-Cys-GCA-2-1	Cys	Cys-GCA	TGC,TGT	GtRNAdb	chr4:124430004-124430076	-	GGGGGTATAGCTCAGTGGTAGAGCATTTGACTGCAGATCAAGAGGTCCCCGGTTCAAATCCGGGTGCCCCCTCCA	)))))))..)))).......((((.))))).......(((((.....))))).......((((((((((((....	81.9	20.3	1254.75
tRNA-Cys-GCA-20-1	Cys	Cys-GCA	TGC,TGT	GtRNAdb	chr7:149295045-149295117	+	GGGCGTATAGCTCAGGGGTAGAGCATTTGACTGCAGATCAAGAGGTCCCCAGTTCAAATCTGGGTGCCCCCTCCA	))).)))..)))).......((((.))))).......(((((.....))))).......((((((((.(((....	65.6	14.9	152.167
tRNA-Cys-GCA-21-1	Cys	Cys-GCA	TGC,TGT	GtRNAdb	chr7:149361914-149361986	+	GGGGGTATAGCTCACAGGTAGAGCATTTGACTGCAGATCAAGAGGTCCCCGGTTCAAATCTGGGTGCCCCCTCCA	)))))))..)))).......((((.))))).......(((((.....))))).......((((((((((((....	60.7	16.3	2320.92
tRNA-Cys-GCA-22-1	Cys	Cys-GCA	TGC,TGT	GtRNAdb	chr7:149253801-149253871	+	GGGCGTATAGCTCAGGGGTAGAGCATTTGACTGCAGATCAAGAGGTCCCCAGTTCAAATCTGGGTGCCCACCA	))))..)..)))).......((((.))))).......(((((.....))))).......((((((((((....	64.9	21.3	132.167
tRNA-Cys-GCA-23-1	Cys	Cys-GCA	TGC,TGT	GtRNAdb	chr7:149292304-149292376	-	GGGGGTATAGCTCACAGGTAGAGCATTTGACTGCAGATCAAGAGGTCCCCGGTTCAAATCCGGTTACTCCCTCCA	)))))))..)))).......((((.))))).......(((((......)))).......((((.(((((((....	59.1	14.7	2307.67
tRNA-Cys-GCA-3-1	Cys	Cys-GCA	TGC,TGT	GtRNAdb	chr7:149286163-149286235	-	GGGGGTATAGCTCAGGGGTAGAGCACTTGACTGCAGATCAAGAGGTCCCTGGTTCAAATCCAGGTGCCCCCTCCA	)))))))..)))).......((((.))))).......(((((.....))))).......((((((((((((....	79.1	22.7	168.75
tRNA-Cys-GCA-4-1	Cys	Cys-GCA	TGC,TGT	GtRNAdb	chr17:37025544-37025616	-	GGGGGTATAGCTCAGTGGTAGAGCATTTGACTGCAGATCAAGAGGTCCCTGGTTCAAATCCGGGTGCCCCCTCCA	)))))))..)))).......((((.))))).......(((((.....))))).......((((((((((((....	81.8	19.3	1261
tRNA-Cys-GCA-5-1	Cys	Cys-GCA	TGC,TGT	GtRNAdb	chr15:80036996-80037069	+	GGGGGTATAGCTCAGTGGGTAGAGCATTTGACTGCAGATCAAGAGGTCCCCGGTTCAAATCCGGGTGCCCCCTCCA	)))))))..))))........((((.))))).......(((((.....))))).......((((((((((((....	78.7	20.2	731.083
tRNA-Cys-GCA-6-1	Cys	Cys-GCA	TGC,TGT	GtRNAdb	chr3:131947943-131948015	-	GGGGGTGTAGCTCAGTGGTAGAGCATTTGACTGCAGATCAAGAGGTCCCTGGTTCAAATCCAGGTGCCCCCTCCA	)))))))..)))).......((((.))))).......(((((.....))))).......((((((((((((....	79.3	17.3	1595.75
tRNA-Cys-GCA-7-1	Cys	Cys-GCA	TGC,TGT	GtRNAdb	chr1:93981833-93981906	-	GGGGGTATAGCTCAGGTGGTAGAGCATTTGACTGCAGATCAAGAGGTCCCCGGTTCAAATCCGGGTGCCCCCTCCA	)))))))..))))........((((.))))).......(((((.....))))).......((((((((((((....	77.8	20.2	356.25
tRNA-Cys-GCA-8-1	Cys	Cys-GCA	TGC,TGT	GtRNAdb	chr14:73429678-73429750	+	GGGGGTATAGCTCAGGGGTAGAGCATTTGACTGCAGATCAAGAGGTCCCCGGTTCAAATCCGGGTGCCCCCTCCA	)))))))..)))).......((((.))))).......(((((.....))))).......((((((((((((....	77.3	20.3	297
tRNA-Cys-GCA-9-1	Cys	Cys-GCA	TGC,TGT	GtRNAdb	chr3:131950641-131950713	-	GGGGGTATAGCTCAGGGGTAGAGCATTTGACTGCAGATCAAGAGGTCCCTGGTTCAAATCCAGGTGCCCCCTCCA	)))))))..)))).......((((.))))).......(((((.....))))).......((((((((((((....	77.2	20.3	171
tRNA-Gln-CTG-1-1	Gln	Gln-CTG	CAG	GtRNAdb	chr6:18836401-18836473	+	GGTTCCATGGTGTAATGGTTAGCACTCTGGACTCTGAATCCAGCGATCCGAGTTCAAATCTCGGTGGAACCTCCA	)))))))..))))........((((.))))).......(((((....))))).......((((((((((((....	71.5	27.5	16425.6
tRNA-Gln-CTG-2-1	Gln	Gln-CTG	CAG	GtRNAdb	chr6:27515530-27515602	-	GGTTCCATGGTGTAATGGTTAGCACTCTGGACTCTGAATCCAGCGATCCGAGTTCAAGTCTCGGTGGAACCTCCA	)))))))..))))........((((.))))).......(((((....))))).......((((((((((((....	70.9	27.5	13346
tRNA-Gln-CTG-3-1	Gln	Gln-CTG	CAG	GtRNAdb	chr1:145963303-145963375	+	GGTTCCATGGTGTAATGGTGAGCACTCTGGACTCTGAATCCAGCGATCCGAGTTCGAGTCTCGGTGGAACCTCCA	)))))))..))))........((((.))))).......(((((....))))).......((((((((((((....	71.9	27.5	9702.75
tRNA-Gln-CTG-4-1	Gln	Gln-CTG	CAG	GtRNAdb	chr1:147737381-147737453	-	GGTTCCATGGTGTAATGGTAAGCACTCTGGACTCTGAATCCAGCGATCCGAGTTCGAGTCTCGGTGGAACCTCCA	)))))))..))))........((((.))))).......(((((....))))).......((((((((((((....	71.9	27.5	7883.67
tRNA-Gln-CTG-5-1	Gln	Gln-CTG	CAG	GtRNAdb	chr6:27263211-27263283	+	GGTTCCATGGTGTAATGGTTAGCACTCTGGACTCTGAATCCGGTAATCCGAGTTCAAATCTCGGTGGAACCTCCA	)))))))..))))........((((.))))).......(((((....))))).......((((((((((((....	66.2	24.3	11380.2
tRNA-Gln-CTG-6-1	Gln	Gln-CTG	CAG	GtRNAdb	chr6:27759134-27759206	-	GGCCCCATGGTGTAATGGTCAGCACTCTGGACTCTGAATCCAGCGATCCGAGTTCAAATCTCGGTGGGACCCCCA	)).))))..))))........((((.))))).......(((((....))))).......(((((((((.((....	64.7	19.7	5694.83
tRNA-Gln-CTG-7-1	Gln	Gln-CTG	CAG	GtRNAdb	chr1:147800936-147801008	+	GGTTCCATGGTGTAATGGTAAGCACTCTGGACTCTGAATCCAGCCATCTGAGTTCGAGTCTCTGTGGAACCTCCA	)))))))..))))........((((.))))).......(((((....).))).......(((.((((((((....	58.5	22.3	4155.5
tRNA-Gln-TTG-1-1	Gln	Gln-TTG	CAA,CAG	GtRNAdb	chr17:47269889-47269961	+	GGTCCCATGGTGTAATGGTTAGCACTCTGGACTTTGAATCCAGCGATCCGAGTTCAAATCTCGGTGGGACCTCCA	)))))))..))))........((((.))))).......(((((....))))).......((((((((((((....	72.6	26.9	4519.42
tRNA-Gln-TTG-2-1	Gln	Gln-TTG	CAA,CAG	GtRNAdb	chr6:28557155-28557227	+	GGTCCCATGGTGTAATGGTTAGCACTCTGGACTTTGAATCCAGCAATCCGAGTTCGAATCTCGGTGGGACCTCCA	)))))))..))))........((((.))))).......(((((....))))).......((((((((((((....	70	27.2	3494.25
tRNA-Gln-TTG-3-1	Gln	Gln-TTG	CAA,CAG	GtRNAdb	chr6:26311423-26311495	-	GGCCCCATGGTGTAATGGTTAGCACTCTGGACTTTGAATCCAGCGATCCGAGTTCAAATCTCGGTGGGACCTCCA	)).))))..))))........((((.))))).......(((((....))))).......(((((((((.((....	66.9	19.7	4337.42
tRNA-Gln-TTG-4-1	Gln	Gln-TTG	CAA,CAG	GtRNAdb	chr6:145503858-145503930	+	GGTCCCATGGTGTAATGGTTAGCACTCTGGGCTTTGAATCCAGCAATCCGAGTTCGAATCTTGGTGGGACCTCCA	)))))))..))))........((((.))))).......(((((....))))).......((((((((((((....	58.1	18.1	216.167
tRNA-Glu-CTC-1-1	Glu	Glu-CTC	GAG	GtRNAdb	chr1:145399232-145399304	-	TCCCTGGTGGTCTAGTGGTTAGGATTCGGCGCTCTCACCGCCGCGGCCCGGGTTCGATTCCCGGTCAGGGAACCA	)))))))..))))........((((.))))).......(((((....))))).......((((((((((((....	73.2	24.2	71398
tRNA-Glu-CTC-2-1	Glu	Glu-CTC	GAG	GtRNAdb	chr1:249168446-249168518	+	TCCCTGGTGGTCTAGTGGTTAGGATTCGGCGCTCTCACCGCCGCGGCCCGGGTTCGATTCCCGGTCAGGAAACCA	).)))))..))))........((((.))))).......(((((....))))).......((((((((((.(....	68.7	21.3	69567.7
tRNA-Glu-TTC-1-1	Glu	Glu-TTC	GAA,GAG	GtRNAdb	chr2:131094700-131094772	-	TCCCATATGGTCTAGCGGTTAGGATTCCTGGTTTTCACCCAGGTGGCCCGGGTTCGACTCCCGGTATGGGAACCA	)))))))..))))........((((.))))).......(((((....))))).......((((((((((((....	72.5	25	14491.7
tRNA-Glu-TTC-2-1	Glu	Glu-TTC	GAA,GAG	GtRNAdb	chr13:45492061-45492133	-	TCCCACATGGTCTAGCGGTTAGGATTCCTGGTTTTCACCCAGGCGGCCCGGGTTCGACTCCCGGTGTGGGAACCA	)))))))..))))........((((.))))).......(((((....))))).......((((((((((((....	71.2	24.7	21835.7
tRNA-Glu-TTC-3-1	Glu	Glu-TTC	GAA,GAG	GtRNAdb	chr1:17199077-17199149	+	TCCCTGGTGGTCTAGTGGCTAGGATTCGGCGCTTTCACCGCCGCGGCCCGGGTTCGATTCCCGGCCAGGGAACCA	)))))))..))))........((((.))))).......(((((....))))).......((((((((((((....	71.6	26.9	14024.2
tRNA-Glu-TTC-4-1	Glu	Glu-TTC	GAA,GAG	GtRNAdb	chr1:16861773-16861845	-	TCCCTGGTGGTCTAGTGGCTAGGATTCGGCGCTTTCACCGCCGCGGCCCGGGTTCGATTCCCGGTCAGGGAACCA	)))))))..))))........((((.))))).......(((((....))))).......((((((((((((....	68.7	24.2	17301.5
tRNA-Gly-CCC-1-1	Gly	Gly-CCC	GGG	GtRNAdb	chr1:16872433-16872504	-	GCATTGGTGGTTCAGTGGTAGAATTCTCGCCTCCCACGCGGGAGACCCGGGTTCAATTCCCGGCCAATGCACCA	)))))))..)))).......((((.))))).......(((((....))))).......((((((((((((....	78.3	21.7	7623.67
tRNA-Gly-CCC-2-1	Gly	Gly-CCC	GGG	GtRNAdb	chr2:70476122-70476193	-	GCGCCGCTGGTGTAGTGGTATCATGCAAGATTCCCATTCTTGCGACCCGGGTTCGATTCCCGGGCGGCGCACCA	)))))))..))).........(((.))))).......(((((....))))).......((((((((((((....	75.1	29.1	1884.83
tRNA-Gly-CCC-3-1	Gly	Gly-CCC	GGG	GtRNAdb	chr17:19764174-19764245	+	GCATTGGTGGTTCAATGGTAGAATTCTCGCCTCCCACGCAGGAGACCCAGGTTCGATTCCTGGCCAATGCACCA	)))))))..)))).......((((.)).)).......((.((....))))).......((((((((((((....	68.3	16.8	1020.83
tRNA-Gly-GCC-1-1	Gly	Gly-GCC	GGC,GGT	GtRNAdb	chr1:161413093-161413164	+	GCATGGGTGGTTCAGTGGTAGAATTCTCGCCTGCCACGCGGGAGGCCCGGGTTCGATTCCCGGCCCATGCACCA	)))))))..)))).......((((.))))).......(((((....))))).......((((((((((((....	80.9	20.8	17026.5
tRNA-Gly-GCC-2-1	Gly	Gly-GCC	GGC,GGT	GtRNAdb	chr1:161493636-161493707	-	GCATTGGTGGTTCAGTGGTAGAATTCTCGCCTGCCACGCGGGAGGCCCGGGTTCGATTCCCGGCCAATGCACCA	)))))))..)))).......((((.))))).......(((((....))))).......((((((((((((....	81	21.1	11664.2
tRNA-Gly-GCC-3-1	Gly	Gly-GCC	GGC,GGT	GtRNAdb	chr16:70812113-70812184	-	GCATTGGTGGTTCAGTGGTAGAATTCTCGCCTGCCACGCGGGAGGCCCGGGTTTGATTCCCGGCCAGTGCACCA	)))))))..)))).......((((.))))).......(((((....))))).......((((((((((((....	75	19.4	11434.7
tRNA-Gly-GCC-4-1	Gly	Gly-GCC	GGC,GGT	GtRNAdb	chr1:161450355-161450426	+	GCATAGGTGGTTCAGTGGTAGAATTCTTGCCTGCCACGCAGGAGGCCCAGGTTTGATTCCTGGCCCATGCACCA	)))).))..)))).......((((.))))).......(((((....))))).......(((((((.((((....	69.4	19.1	509
tRNA-Gly-GCC-5-1	Gly	Gly-GCC	GGC,GGT	GtRNAdb	chr16:70822596-70822667	+	GCATTGGTGGTTCAGTGGTAGAATTCTCGCCTGCCATGCGGGCGGCCGGGCTTCGATTCCTGGCCAATGCACCA	)))))))..)))).......((((.))))).......(((((...)))))........((((((((((((....	54.7	10.4	5422.67
tRNA-Gly-TCC-1-1	Gly	Gly-TCC	GGA,GGG	GtRNAdb	chr19:4724081-4724153	+	GCGTTGGTGGTATAGTGGTTAGCATAGCTGCCTTCCAAGCAGTTGACCCGGGTTCGATTCCCGGCCAACGCACCA	)))))))..)).)........(.((.))))).......(((((....))))).......((((((((((((....	73.8	24.5	866.333
tRNA-Gly-TCC-2-1	Gly	Gly-TCC	GGA,GGG	GtRNAdb	chr1:145397863-145397935	-	GCGTTGGTGGTATAGTGGTGAGCATAGCTGCCTTCCAAGCAGTTGACCCGGGTTCGATTCCCGGCCAACGCACCA	)))))))..)).)........(.((.))))).......(((((....))))).......((((((((((((....	73.8	24.5	1582.08
tRNA-Gly-TCC-3-1	Gly	Gly-TCC	GGA,GGG	GtRNAdb	chr17:8124865-8124937	+	GCGTTGGTGGTATAGTGGTAAGCATAGCTGCCTTCCAAGCAGTTGACCCGGGTTCGATTCCCGGCCAACGCACCA	)))))))..)).)........(.((.))))).......(((((....))))).......((((((((((((....	73.8	24.5	839.833
tRNA-Gly-TCC-4-1	Gly	Gly-TCC	GGA,GGG	GtRNAdb	chr1:161409960-161410032	-	GCGTTGGTGGTATAGTGGTGAGCATAGTTGCCTTCCAAGCAGTTGACCCGGGCTCGATTCCCGCCCAACGCACCA	)))))))..)).)........(.((.))))).......(((((.....)))).......((((.(((((((....	56	14.5	265.75
tRNA-His-GTG-1-1	His	His-GTG	CAC,CAT	GtRNAdb	chr1:145396880-145396952	-	GCCGTGATCGTATAGTGGTTAGTACTCTGCGTTGTGGCCGCAGCAACCTCGGTTCGAATCCGAGTCACGGCACCA	)))))))..))))........((((.))))).......(((((....))))).......((((((((((((....	60.1	30.3	44648.2
tRNA-His-GTG-2-1	His	His-GTG	CAC,CAT	GtRNAdb	chr1:149155827-149155899	-	GCCATGATCGTATAGTGGTTAGTACTCTGCGCTGTGGCCGCAGCAACCTCGGTTCGAATCCGAGTCACGGCACCA	))).)))..))))........((((.))))).......(((((....))))).......((((((((.(((....	58.2	27.7	2408.17
tRNA-Ile-AAT-1-1	Ile	Ile-AAT	ATA,ATC,ATT	GtRNAdb	chr6:58149253-58149327	+	GGCCGGTTAGCTCAGTTGGTTAGAGCGTGGCGCTAATAACGCCAAGGTCGCGGGTTCGATCCCCGTACGGGCCACCA	)))).))..)))).........((((.))))).......(((((.....))))).......(((((((.((((....	81.9	16.4	2361
tRNA-Ile-AAT-2-1	Ile	Ile-AAT	ATA,ATC,ATT	GtRNAdb	chr6:27655966-27656040	+	GGCCGGTTAGCTCAGTTGGTTAGAGCGTGGTGCTAATAACGCCAAGGTCGCGGGTTCGATCCCCGTACTGGCCACCA	)))))))..)))).........((((.))))).......(((((.....))))).......((((((((((((....	86.3	21.9	2585.67
tRNA-Ile-AAT-3-1	Ile	Ile-AAT	ATA,ATC,ATT	GtRNAdb	chr6:27242989-27243063	-	GGCTGGTTAGCTCAGTTGGTTAGAGCGTGGTGCTAATAACGCCAAGGTCGCGGGTTCGATCCCCGTACTGGCCACCA	)))))))..)))).........((((.))))).......(((((.....))))).......((((((((((((....	84.9	20.8	2639.67
tRNA-Ile-AAT-4-1	Ile	Ile-AAT	ATA,ATC,ATT	GtRNAdb	chr17:8130308-8130382	-	GGCCGGTTAGCTCAGTTGGTTAGAGCGTGGTGCTAATAACGCCAAGGTCGCGGGTTCGAACCCCGTACGGGCCACCA	)))).))..)))).........((((.))))).......(((((.....))))).......(((((((.((((....	81.2	16.4	2060.33
tRNA-Ile-AAT-5-1	Ile	Ile-AAT	ATA,ATC,ATT	GtRNAdb	chr6:26554349-26554423	+	GGCCGGTTAGCTCAGTTGGTTAGAGCGTGGTGCTAATAACGCCAAGGTCGCGGGTTCGATCCCCGTACGGGCCACCA	)))).))..)))).........((((.))))).......(((((.....))))).......(((((((.((((....	81.2	16.4	2483
tRNA-Ile-AAT-6-1	Ile	Ile-AAT	ATA,ATC,ATT	GtRNAdb	chr6:26745254-26745328	-	GGCCGGTTAGCTCAGTTGGTTAGAGCGTGGTGCTAATAACGCTAAGGTCGCGGGTTCGATCCCCGTACTGGCCACCA	)))))))..)))).........((((.))))).......(((((.....))))).......((((((((((((....	81.6	17.9	2723.67
tRNA-Ile-AAT-7-1	Ile	Ile-AAT	ATA,ATC,ATT	GtRNAdb	chr6:26721220-26721294	-	GGCCGGTTAGCTCAGTTGGTCAGAGCGTGGTGCTAATAACGCCAAGGTCGCGGGTTCGATCCCCGTACGGGCCACCA	)))).))..)))).........((((.))))).......(((((.....))))).......(((((((.((((....	81.2	16.4	707
tRNA-Ile-AAT-8-1	Ile	Ile-AAT	ATA,ATC,ATT	GtRNAdb	chr6:27636361-27636435	+	GGCCGGTTAGCTCAGTCGGCTAGAGCGTGGTGCTAATAACGCCAAGGTCGCGGGTTCGATCCCCGTACGGGCCACCA	)))).))..)))).........((((.))))).......(((((.....))))).......(((((((.((((....	75.8	16.4	615
tRNA-Ile-AAT-9-1	Ile	Ile-AAT	ATA,ATC,ATT	GtRNAdb	chr6:27241738-27241812	+	GGCTGGTTAGTTCAGTTGGTTAGAGCGTGGTGCTAATAACGCCAAGGTCGTGGGTTCGATCCCCATATCGGCCACCA	)))))))..)))).........((((.))))).......(((((.....))))).......((((((((((((....	79.3	17.7	2148.08
tRNA-Ile-GAT-1-1	Ile	Ile-GAT	ATA,ATC,ATT	GtRNAdb	chrX:3756417-3756491	-	GGCCGGTTAGCTCAGTTGGTAAGAGCGTGGTGCTGATAACACCAAGGTCGCGGGCTCGACTCCCGCACCGGCCACCA	)))))))..)))).........((((.))))).......(((((.....))))).......((((((((((((....	75.5	25.3	106
tRNA-Ile-TAT-1-1	Ile	Ile-TAT	ATA	GtRNAdb	chr19:39902807-39902900	-	GCTCCAGTGGCGCAATCGGTTAGCGCGCGGTACTTATAATGCCGAGGTTGTGAGTTCGATCCTCACCTGGAGCACCA	)))))))..)))).........((((.))))).......(((((.....))))).......((((((((((((....	73.8	28.2	389.25
tRNA-Ile-TAT-2-1	Ile	Ile-TAT	ATA	GtRNAdb	chr2:43037675-43037768	+	GCTCCAGTGGCGCAATCGGTTAGCGCGCGGTACTTATAATGCCGAGGTTGTGAGTTCGAGCCTCACCTGGAGCACCA	)))))))..)))).........((((.))))).......(((((.....))))).......((((((((((((....	73.2	28.2	255.167
tRNA-Ile-TAT-3-1	Ile	Ile-TAT	ATA	GtRNAdb	chr6:28505366-28505460	+	GCTCCAGTGGCGCAATCGGTTAGCGCGCGGTACTTATAATGCCGAGGTTGTGAGTTCAAGCCTCACCTGGAGCACCA	)))))))..)))).........((((.))))).......(((((.....))))).......((((((((((((....	72.1	28.1	73.6667
tRNA-iMet-CAT-1-1	iMet	iMet-CAT	ATG	GtRNAdb	chr1:153643725-153643797	+	AGCAGAGTGGCGCAGCGGAAGCGTGCTGGGCCCATAACCCAGAGGTCGATGGATCGAAACCATCCTCTGCTACCA	)))))))..)))).......((((.))))).......(((((.....))))).......((((((((((((....	60.4	29.6	7628
tRNA-iMet-CAT-2-1	iMet	iMet-CAT	ATG	GtRNAdb	chr6:27745663-27745735	+	AGCAGAGTGGCGCAGCGGAAGCGTGCTGGGCCCATAACCCAGAGGTCGATGGATCTAAACCATCCTCTGCTACCA	)))))))..)))).......((((.))))).......(((((.....))))).......((((((((((((....	51.7	29.5	3500
tRNA-Leu-AAG-1-1	Leu	Leu-AAG	CTA,CTC,CTT	GtRNAdb	chr5:180524473-180524555	-	GGTAGCGTGGCCGAGCGGTCTAAGGCGCTGGATTAAGGCTCCAGTCTCTTCGGAGGCGTGGGTTCGAATCCCACCGCTGCCACCA	)))))))..)))...........(((.))))).......(((((.)))....(((..))))).......((((((((((((....	75.2	21.7	716.667
tRNA-Leu-AAG-2-1	Leu	Leu-AAG	CTA,CTC,CTT	GtRNAdb	chr5:180614700-180614782	+	GGTAGCGTGGCCGAGCGGTCTAAGGCGCTGGATTAAGGCTCCAGTCTCTTCGGGGGCGTGGGTTCGAATCCCACCGCTGCCACCA	)))))))..)))...........(((.))))).......(((((.)))...(((...))))).......((((((((((((....	74.8	19.7	652.417
tRNA-Leu-AAG-3-1	Leu	Leu-AAG	CTA,CTC,CTT	GtRNAdb	chr6:28956778-28956860	+	GGTAGCGTGGCCGAGCGGTCTAAGGCGCTGGATTAAGGCTCCAGTCTCTTCGGGGGCGTGGGTTCAAATCCCACCGCTGCCACCA	)))))))..)))...........(((.))))).......(((((.)))...(((...))))).......((((((((((((....	73.8	19.7	409.833
tRNA-Leu-AAG-4-1	Leu	Leu-AAG	CTA,CTC,CTT	GtRNAdb	chr6:28446399-28446481	-	GGTAGCGTGGCCGAGTGGTCTAAGACGCTGGATTAAGGCTCCAGTCTCTTCGGGGGCGTGGGTTTGAATCCCACCGCTGCCACCA	)))))))..).)...........(.(.))))).......(((((.)))...(((...))))).......((((((((((((....	64.4	14	227.5
tRNA-Leu-CAA-1-1	Leu	Leu-CAA	TTG	GtRNAdb	chr6:28863999-28864105	-	GTCAGGATGGCCGAGTGGTCTAAGGCGCCAGACTCAAGTTCTGGTCTCCAATGGAGGCGTGGGTTCGAATCCCACTTCTGACACCA	)))))))..)))...........(((.))))).......(((((.))))...((((..))))).......((((((((((((....	77.2	24.1	497.333
tRNA-Leu-CAA-2-1	Leu	Leu-CAA	TTG	GtRNAdb	chr6:27573416-27573524	-	GTCAGGATGGCCGAGTGGTCTAAGGCGCCAGACTCAAGTTCTGGTCTCCGTATGGAGGCGTGGGTTCGAATCCCACTTCTGACACCA	)))))))..)))...........(((.))))).......(((((.))))....((((..))))).......((((((((((((....	78	26.6	438.333
tRNA-Leu-CAA-3-1	Leu	Leu-CAA	TTG	GtRNAdb	chr6:27570347-27570454	-	GTCAGGATGGCCGAGTGGTCTAAGGCGCCAGACTCAAGTTCTGGTCTCCGCATGGAGGCGTGGGTTCGAATCCCACTTCTGACACCA	)))))))..)))...........(((.))))).......(((((.))))....((((..))))).......((((((((((((....	77.3	26.3	379.5
tRNA-Leu-CAA-4-1	Leu	Leu-CAA	TTG	GtRNAdb	chr1:249168053-249168159	+	GTCAGGATGGCCGAGTGGTCTAAGGCGCCAGACTCAAGTTCTGGTCTCCGGATGGAGGCGTGGGTTCGAATCCCACTTCTGACACCA	)))))))..)))...........(((.))))).......(((((.))))....((((..))))).......((((((((((((....	73.6	21.3	849.333
tRNA-Leu-CAA-5-1	Leu	Leu-CAA	TTG	GtRNAdb	chr11:9296789-9296863	+	GCCTCCTTAGTGCAGTAGGTAGCGCATCAGTCTCAAAATCTGAATGGTCCTGAGTTCAAGCCTCAGAGGGGGCACCA	)))))))..))))........((((.)))).........((((......))))).......((((((((((((....	66.5	17.8	6
tRNA-Leu-CAA-6-1	Leu	Leu-CAA	TTG	GtRNAdb	chr1:161581735-161581819	-	GTCAGGATGGCCGAGCAGTCTTAAGGCGCTGCGTTCAAATCGCACCCTCCGCTGGAGGCGTGGGTTCGAATCCCACTTTTGACACCA	)))))))..)))............(((..)))).......((((..))))...((((..))))).......((((((((((((....	57.5	18.1	67
tRNA-Leu-CAG-1-1	Leu	Leu-CAG	CTG	GtRNAdb	chr1:161411322-161411405	+	GTCAGGATGGCCGAGCGGTCTAAGGCGCTGCGTTCAGGTCGCAGTCTCCCCTGGAGGCGTGGGTTCGAATCCCACTCCTGACACCA	)))))))..)))...........(((.))))).......(((((.))))...((((..))))).......((((((((((((....	78.2	30.7	1592.58
tRNA-Leu-CAG-2-1	Leu	Leu-CAG	CTG	GtRNAdb	chr16:57333862-57333945	+	GTCAGGATGGCCGAGCGGTCTAAGGCGCTGCGTTCAGGTCGCAGTCTCCCCTGGAGGCGTGGGTTCGAATCCCACTTCTGACACCA	)))))))..)))...........(((.))))).......(((((.))))...((((..))))).......((((((((((((....	77.3	29.8	963.833
tRNA-Leu-TAA-1-1	Leu	Leu-TAA	TTA,TTG	GtRNAdb	chr6:144537683-144537766	+	ACCAGGATGGCCGAGTGGTTAAGGCGTTGGACTTAAGATCCAATGGACATATGTCCGCGTGGGTTCGAACCCCACTCCTGGTACCA	)))))))..)))..........(((.))))).......(((((.))))....((((..))))).......((((((((((((....	88.7	30.6	361.417
tRNA-Leu-TAA-2-1	Leu	Leu-TAA	TTA,TTG	GtRNAdb	chr6:27688897-27688980	-	ACCGGGATGGCCGAGTGGTTAAGGCGTTGGACTTAAGATCCAATGGGCTGGTGCCCGCGTGGGTTCGAACCCCACTCTCGGTACCA	)))))))..)))..........(((.))))).......(((((.))))....((((..))))).......((((((((((((....	90.8	28.7	111.583
tRNA-Leu-TAA-3-1	Leu	Leu-TAA	TTA,TTG	GtRNAdb	chr11:59319227-59319310	+	ACCAGAATGGCCGAGTGGTTAAGGCGTTGGACTTAAGATCCAATGGATTCATATCCGCGTGGGTTCGAACCCCACTTCTGGTACCA	)))))))..)))..........(((.))))).......(((((.))))....((((..))))).......((((((((((((....	85	31.6	18.5
tRNA-Leu-TAA-4-1	Leu	Leu-TAA	TTA,TTG	GtRNAdb	chr6:27198333-27198416	-	ACCGGGATGGCTGAGTGGTTAAGGCGTTGGACTTAAGATCCAATGGACAGGTGTCCGCGTGGGTTCGAGCCCCACTCCCGGTACCA	)))))))..)))..........(((.))))).......(((((.)))))..(((((..))))).......((((((((((((....	83.8	24.9	9.58333
tRNA-Leu-TAG-1-1	Leu	Leu-TAG	CTA,CTG	GtRNAdb	chr17:8023631-8023713	-	GGTAGCGTGGCCGAGCGGTCTAAGGCGCTGGATTTAGGCTCCAGTCTCTTCGGAGGCGTGGGTTCGAATCCCACCGCTGCCACCA	)))))))..)))...........(((.))))).......(((((.)))....(((..))))).......((((((((((((....	75.2	21.7	2522.33
tRNA-Leu-TAG-2-1	Leu	Leu-TAG	CTA,CTG	GtRNAdb	chr14:21093528-21093610	+	GGTAGTGTGGCCGAGCGGTCTAAGGCGCTGGATTTAGGCTCCAGTCTCTTCGGGGGCGTGGGTTCGAATCCCACCACTGCCACCA	)))))))..)))...........(((.))))).......(((((.)))...(((...))))).......((((((((((((....	74.1	20	2256
tRNA-Leu-TAG-3-1	Leu	Leu-TAG	CTA,CTG	GtRNAdb	chr16:22207031-22207113	-	GGTAGCGTGGCCGAGTGGTCTAAGGCGCTGGATTTAGGCTCCAGTCATTTCGATGGCGTGGGTTCGAATCCCACCGCTGCCACCA	)))))))..)))...........(((.))))).......(((((..))....((...))))).......((((((((((((....	73.9	16.8	603.25
tRNA-Lys-CTT-1-1	Lys	Lys-CTT	AAG	GtRNAdb	chr14:58706612-58706685	-	GCCCGGCTAGCTCAGTCGGTAGAGCATGGGACTCTTAATCCCAGGGTCGTGGGTTCGAGCCCCACGTTGGGCGCCA	)))))))..))))........((((.))))).......(((((.....))))).......((((((((((((....	88	18.7	6977.17
tRNA-Lys-CTT-10-1	Lys	Lys-CTT	AAG	GtRNAdb	chr19:36066749-36066822	+	GCCCAGCTAGCTCAGTCGGTAGAGCATAAGACTCTTAATCTCAGGGTTGTGGATTCGTGCCCCATGCTGGGTGCCA	)))))))..))))........((((.).))).......(((.(.....)))).........(((((((((((....	54.8	12.4	357.667
tRNA-Lys-CTT-11-1	Lys	Lys-CTT	AAG	GtRNAdb	chr19:52425392-52425466	-	GCAGCTAGCTCAGTCGGTAGAGCATGAGACTCTTAATCTCAGGGTCATGGGTTCGTGCCCCATGTTGGGTGCCACCA	)))))..))))........((((.))))).......(((((.....))))).......(((((((((.....(....	56.6	10	3658.17
tRNA-Lys-CTT-2-1	Lys	Lys-CTT	AAG	GtRNAdb	chr1:145395521-145395594	-	GCCCGGCTAGCTCAGTCGGTAGAGCATGAGACTCTTAATCTCAGGGTCGTGGGTTCGAGCCCCACGTTGGGCGCCA	)))))))..))))........((((.))))).......(((((.....))))).......((((((((((((....	87.8	19	9030
tRNA-Lys-CTT-3-1	Lys	Lys-CTT	AAG	GtRNAdb	chr16:3207405-3207478	-	GCCCGGCTAGCTCAGTCGGTAGAGCATGAGACCCTTAATCTCAGGGTCGTGGGTTCGAGCCCCACGTTGGGCGCCA	)))))))..))))........((((.))))).......(((((.....))))).......((((((((((((....	83.1	18.9	2649.08
tRNA-Lys-CTT-4-1	Lys	Lys-CTT	AAG	GtRNAdb	chr16:3241500-3241573	+	GCCCGGCTAGCTCAGTCGGTAGAGCATGGGACTCTTAATCTCAGGGTCGTGGGTTCGAGCCCCACGTTGGGCGCCA	)))))))..))))........((((.))))).......(((((.....))))).......((((((((((((....	82.3	13.2	6143.42
tRNA-Lys-CTT-5-1	Lys	Lys-CTT	AAG	GtRNAdb	chr16:3230554-3230627	-	GCCCGGCTAGCTCAGTCGATAGAGCATGAGACTCTTAATCTCAGGGTCGTGGGTTCGAGCCGCACGTTGGGCGCCA	)))))))..))))........((((.))))).......(((((.....))).).......(.((((((((((....	69.3	14.3	697.583
tRNA-Lys-CTT-7-1	Lys	Lys-CTT	AAG	GtRNAdb	chr1:55423541-55423614	-	GCCCAGCTAGCTCAGTCGGTAGAGCATGAGACTCTTAATCTCAGGGTCATGGGTTTGAGCCCCACGTTTGGTGCCA	))).)))..))))........((((.))))).......(((((......)))).......((((.(((.(((....	64.8	10	3813.5
tRNA-Lys-CTT-8-1	Lys	Lys-CTT	AAG	GtRNAdb	chr16:3214938-3215011	+	GCCTGGCTAGCTCAGTCGGCAAAGCATGAGACTCTTAATCTCAGGGTCGTGGGCTCGAGCTCCATGTTGGGCGCCA	)))))))..)))..........(((.))))).......(((((.....))))).......((((((((((((....	57.8	13.2	220.083
tRNA-Lys-CTT-9-1	Lys	Lys-CTT	AAG	GtRNAdb	chr5:26198538-26198611	-	GCCCGACTACCTCAGTCGGTGGAGCATGGGACTCTTCATCCCAGGGTTGTGGGTTCGAGCCCCACATTGGGCACCA	))))))....)))........(((..))))).......(((((.....))))).......(((((.((((((....	58.2	10.6	37.0833
tRNA-Lys-TTT-1-1	Lys	Lys-TTT	AAA,AAG	GtRNAdb	chr16:73512215-73512288	-	GCCTGGATAGCTCAGTTGGTAGAGCATCAGACTTTTAATCTGAGGGTCCAGGGTTCAAGTCCCTGTTCAGGCACCA	)))))))..))))........((((.))))).......(((((.....))))).......((((((((((((....	89	21.2	859.583
tRNA-Lys-TTT-11-1	Lys	Lys-TTT	AAA,AAG	GtRNAdb	chr12:27843305-27843378	+	ACCCAGATAGCTCAGTCAGTAGAGCATCAGACTTTTAATCTGAGGGTCCAAGGTTCATGTCCCTTTTTGGGTGCCA	)))))))..))))........((((.))))).......(((((......).)).......((.(.(((((((....	50.7	10.6	48.75
tRNA-Lys-TTT-2-1	Lys	Lys-TTT	AAA,AAG	GtRNAdb	chr11:122430654-122430727	+	GCCTGGATAGCTCAGTTGGTAGAGCATCAGACTTTTAATCTGAGGGTCCAGGGTTCAAGTCCCTGTTCAGGCGCCA	)))))))..))))........((((.))))).......(((((.....))))).......((((((((((((....	87.7	21.1	830.083
tRNA-Lys-TTT-3-1	Lys	Lys-TTT	AAA,AAG	GtRNAdb	chr1:204475654-204475727	+	GCCCGGATAGCTCAGTCGGTAGAGCATCAGACTTTTAATCTGAGGGTCCAGGGTTCAAGTCCCTGTTCGGGCGCCA	)))))))..))))........((((.))))).......(((((.....))))).......((((((((((((....	87.8	20.5	4865
tRNA-Lys-TTT-4-1	Lys	Lys-TTT	AAA,AAG	GtRNAdb	chr6:27559592-27559665	-	GCCTGGATAGCTCAGTCGGTAGAGCATCAGACTTTTAATCTGAGGGTCCAGGGTTCAAGTCCCTGTTCAGGCGCCA	)))))))..))))........((((.))))).......(((((.....))))).......((((((((((((....	86.8	21.1	1779.5
tRNA-Lys-TTT-5-1	Lys	Lys-TTT	AAA,AAG	GtRNAdb	chr11:59323901-59323974	+	GCCCGGATAGCTCAGTCGGTAGAGCATCAGACTTTTAATCTGAGGGTCCGGGGTTCAAGTCCCTGTTCGGGCGCCA	)))))))..))))........((((.))))).......(((((.....))))).......((((((((((((....	84.9	16.8	3262.17
tRNA-Lys-TTT-6-1	Lys	Lys-TTT	AAA,AAG	GtRNAdb	chr6:27302768-27302841	-	GCCTGGGTAGCTCAGTCGGTAGAGCATCAGACTTTTAATCTGAGGGTCCAGGGTTCAAGTCCCTGTCCAGGCGCCA	)))))))..))))........((((.))))).......(((((.....))))).......((((((((((((....	85.2	19	1647.75
tRNA-Lys-TTT-7-1	Lys	Lys-TTT	AAA,AAG	GtRNAdb	chr6:28715520-28715593	+	GCCTGGATAGCTCAGTTGGTAGAACATCAGACTTTTAATCTGACGGTGCAGGGTTCAAGTCCCTGTTCAGGCGCCA	)))))))..).))........((.(.))))).......(((((.....))))).......((((((((((((....	74.9	15.2	173.25
tRNA-Met-CAT-1-1	Met	Met-CAT	ATG	GtRNAdb	chr8:124169469-124169542	-	GCCTCGTTAGCGCAGTAGGTAGCGCGTCAGTCTCATAATCTGAAGGTCGTGAGTTCGATCCTCACACGGGGCACCA	)))))))..))))........((((.)))).........((((.....))))).......((((((((((((....	82.3	21.4	645.833
tRNA-Met-CAT-2-1	Met	Met-CAT	ATG	GtRNAdb	chr16:71460395-71460468	+	GCCCTCTTAGCGCAGTGGGCAGCGCGTCAGTCTCATAATCTGAAGGTCCTGAGTTCGAGCCTCAGAGAGGGCACCA	)))))))..))))........((((.)))).........((((.....))))).......((((((((((((....	82.7	23.9	710.333
tRNA-Met-CAT-3-1	Met	Met-CAT	ATG	GtRNAdb	chr6:28912351-28912424	+	GCCTCCTTAGCGCAGTAGGCAGCGCGTCAGTCTCATAATCTGAAGGTCCTGAGTTCGAACCTCAGAGGGGGCACCA	)))))))..))))........((((.)))).........((((.....))))).......((((((((((((....	77.4	22.4	1410.75
tRNA-Met-CAT-4-1	Met	Met-CAT	ATG	GtRNAdb	chr6:26735573-26735646	-	GCCCTCTTAGCGCAGCGGGCAGCGCGTCAGTCTCATAATCTGAAGGTCCTGAGTTCGAGCCTCAGAGAGGGCACCA	)))))))..))))........((((.)))).........((((.....))))).......((((((((((((....	80.2	23.9	795.833
tRNA-Met-CAT-5-1	Met	Met-CAT	ATG	GtRNAdb	chr6:26701711-26701784	+	GCCCTCTTAGCGCAGCTGGCAGCGCGTCAGTCTCATAATCTGAAGGTCCTGAGTTCAAGCCTCAGAGAGGGCACCA	)))))))..))))........((((.)))).........((((.....))))).......((((((((((((....	79.2	23.9	22405.2
tRNA-Met-CAT-6-1	Met	Met-CAT	ATG	GtRNAdb	chr16:87417627-87417700	-	GCCTCGTTAGCGCAGTAGGCAGCGCGTCAGTCTCATAATCTGAAGGTCGTGAGTTCGAGCCTCACACGGGGCACCA	)))))))..))))........((((.)))).........((((.....))))).......((((((((((((....	77.4	21.3	576.833
tRNA-Met-CAT-7-1	Met	Met-CAT	ATG	GtRNAdb	chr6:58168491-58168564	-	GCCCTCTTAGTGCAGCTGGCAGCGCGTCAGTTTCATAATCTGAAAGTCCTGAGTTCAAGCCTCAGAGAGGGCACCA	)))))))..))))........((((.)))).........((((.....))))).......((((((((((((....	66.2	20	41.8333
tRNA-Phe-GAA-1-1	Phe	Phe-GAA	TTC,TTT	GtRNAdb	chr6:28758498-28758571	-	GCCGAAATAGCTCAGTTGGGAGAGCGTTAGACTGAAGATCTAAAGGTCCCTGGTTCGATCCCGGGTTTCGGCACCA	)))))))..))))........((((.))))).......(((((.....))))).......((((((((((((....	88.9	20.5	3598.83
tRNA-Phe-GAA-2-1	Phe	Phe-GAA	TTC,TTT	GtRNAdb	chr11:59333852-59333925	-	GCCGAAATAGCTCAGTTGGGAGAGCGTTAGACTGAAGATCTAAAGGTCCCTGGTTCAATCCCGGGTTTCGGCACCA	)))))))..))))........((((.))))).......(((((.....))))).......((((((((((((....	87.9	20.5	463
tRNA-Phe-GAA-3-1	Phe	Phe-GAA	TTC,TTT	GtRNAdb	chr6:28775609-28775682	-	GCCGAGATAGCTCAGTTGGGAGAGCGTTAGACTGAAGATCTAAAGGTCCCTGGTTCAATCCCGGGTTTCGGCACCA	)))))))..))))........((((.))))).......(((((.....))))).......((((((((((((....	88.3	19.1	3257.17
tRNA-Phe-GAA-4-1	Phe	Phe-GAA	TTC,TTT	GtRNAdb	chr6:28791092-28791166	-	GCCGAAATAGCTCAGTTGGGAGAGCGTTAGACCGAAGATCTTAAAGGTCCCTGGTTCAATCCCGGGTTTCGGCACCA	)))))))..))))........((((.))))).......(((.((.....))))).......((((((((((((....	75.5	18.7	439.083
tRNA-Phe-GAA-6-1	Phe	Phe-GAA	TTC,TTT	GtRNAdb	chr6:28731373-28731447	-	GCTGAAATAGCTCAGTTGGGAGAGCGTTAGACTGAAGATCTTAAAGTTCCCTGGTTCAACCCTGGGTTTCAGCCCCA	)))))))..))))........((((.))))).......(((.((.....))))).......((((((((((((....	58.8	16	376.5
tRNA-Pro-AGG-1-1	Pro	Pro-AGG	CCA,CCC,CCT	GtRNAdb	chr16:3241988-3242060	+	GGCTCGTTGGTCTAGGGGTATGATTCTCGCTTAGGATGCGAGAGGTCCCGGGTTCAAATCCCGGACGAGCCCCCA	)))))))..))).........(((.))))).......(((((.....))))).......((((((((((((....	71.5	26.4	6058.75
tRNA-Pro-AGG-2-1	Pro	Pro-AGG	CCA,CCC,CCT	GtRNAdb	chr1:167684724-167684796	-	GGCTCGTTGGTCTAGGGGTATGATTCTCGCTTAGGGTGCGAGAGGTCCCGGGTTCAAATCCCGGACGAGCCCCCA	)))))))..))).........(((.))))).......(((((.....))))).......((((((((((((....	70.2	26.4	5730.92
tRNA-Pro-CGG-1-1	Pro	Pro-CGG	CCG	GtRNAdb	chr1:167683961-167684033	+	GGCTCGTTGGTCTAGGGGTATGATTCTCGCTTCGGGTGCGAGAGGTCCCGGGTTCAAATCCCGGACGAGCCCCCA	)))))))..))).........(((.))))).......(((((.....))))).......((((((((((((....	70.2	26.4	6241.25
tRNA-Pro-CGG-2-1	Pro	Pro-CGG	CCG	GtRNAdb	chr6:27059520-27059592	+	GGCTCGTTGGTCTAGGGGTATGATTCTCGCTTCGGGTGTGAGAGGTCCCGGGTTCAAATCCCGGACGAGCCCCCA	)))))))..))).........(((.))))).......(((((.....))))).......((((((((((((....	65.9	26.2	5990.58
tRNA-Pro-TGG-1-1	Pro	Pro-TGG	CCA,CCG	GtRNAdb	chr14:21101164-21101236	+	GGCTCGTTGGTCTAGTGGTATGATTCTCGCTTTGGGTGCGAGAGGTCCCGGGTTCAAATCCCGGACGAGCCCCCA	)))))))..))).........(((.))))).......(((((.....))))).......((((((((((((....	74.9	26.4	2182.75
tRNA-Pro-TGG-2-1	Pro	Pro-TGG	CCA,CCG	GtRNAdb	chr11:75946868-75946940	-	GGCTCGTTGGTCTAGGGGTATGATTCTCGGTTTGGGTCCGAGAGGTCCCGGGTTCAAATCCCGGACGAGCCCCCA	)))))))..))).........(((.))))).......(((((.....))))).......((((((((((((....	70.5	26.2	4068
tRNA-Pro-TGG-3-1	Pro	Pro-TGG	CCA,CCG	GtRNAdb	chr5:180615853-180615925	-	GGCTCGTTGGTCTAGGGGTATGATTCTCGCTTTGGGTGCGAGAGGTCCCGGGTTCAAATCCCGGACGAGCCCCCA	)))))))..))).........(((.))))).......(((((.....))))).......((((((((((((....	70.3	26.4	6359.08
tRNA-SeC-TCA-1-1	SeC	SeC-TCA	TGA,TGG	GtRNAdb	chr19:45981858-45981945	-	GCCCGGATGATCCTCAGTGGTCTGGGGTGCAGGCTTCAAACCTGTAGCTGTCTAGCGACAGAGTGGTTCAATTCCACCTTTCGGGCGCCA	))))))).)..))))))....(((((()))))).......((((((.)))))....(((((.)))).......(((((.(((((((....	146.9	0	3548
tRNA-Ser-AGA-1-1	Ser	Ser-AGA	TCA,TCC,TCT	GtRNAdb	chr6:27509553-27509635	-	GTAGTCGTGGCCGAGTGGTTAAGGCGATGGACTAGAAATCCATTGGGGTTTCCCCGCGCAGGTTCGAATCCTGCCGACTACGCCA	)))))))..)))..........(((.))))).......(((((.))))...((((..))))).......((((((((((((....	90.3	32.8	950.167
tRNA-Ser-AGA-2-1	Ser	Ser-AGA	TCA,TCC,TCT	GtRNAdb	chr6:26327816-26327898	+	GTAGTCGTGGCCGAGTGGTTAAGGCGATGGACTAGAAATCCATTGGGGTCTCCCCGCGCAGGTTCGAATCCTGCCGACTACGCCA	)))))))..)))..........(((.))))).......(((((.))))...((((..))))).......((((((((((((....	89.6	32.7	1003
tRNA-Ser-AGA-3-1	Ser	Ser-AGA	TCA,TCC,TCT	GtRNAdb	chr6:27499986-27500068	+	GTAGTCGTGGCCGAGTGGTTAAGGCGATGGACTAGAAATCCATTGGGGTTTCCCCACGCAGGTTCGAATCCTGCCGACTACGCCA	)))))))..)))..........(((.))))).......(((((.))))...((((..))))).......((((((((((((....	87.2	32.9	933
tRNA-Ser-AGA-4-1	Ser	Ser-AGA	TCA,TCC,TCT	GtRNAdb	chr6:27521191-27521273	-	GTAGTCGTGGCCGAGTGGTTAAGGTGATGGACTAGAAACCCATTGGGGTCTCCCCGCGCAGGTTCGAATCCTGCCGACTACGCCA	)))))))..)))..........(((.)))).........((((.))))...((((..))))).......((((((((((((....	78.8	25.5	950
tRNA-Ser-CGA-1-1	Ser	Ser-CGA	TCG	GtRNAdb	chr17:8042198-8042280	-	GCTGTGATGGCCGAGTGGTTAAGGCGTTGGACTCGAAATCCAATGGGGTCTCCCCGCGCAGGTTCGAATCCTGCTCACAGCGCCA	)))))))..)))..........(((.))))).......(((((.))))...((((..))))).......((((((((((((....	95.1	29	84.5833
tRNA-Ser-CGA-2-1	Ser	Ser-CGA	TCG	GtRNAdb	chr6:27177627-27177709	+	GCTGTGATGGCCGAGTGGTTAAGGCGTTGGACTCGAAATCCAATGGGGTCTCCCCGCGCAGGTTCAAATCCTGCTCACAGCGCCA	)))))))..)))..........(((.))))).......(((((.))))...((((..))))).......((((((((((((....	94	28.9	194.75
tRNA-Ser-CGA-3-1	Ser	Ser-CGA	TCG	GtRNAdb	chr6:27640228-27640310	-	GCTGTGATGGCCGAGTGGTTAAGGTGTTGGACTCGAAATCCAATGGGGGTTCCCCGCGCAGGTTCAAATCCTGCTCACAGCGCCA	)))))))..)))..........(((.))))).......(((((..))))..((((..))))).......((((((((((((....	94.6	32	214.583
tRNA-Ser-CGA-4-1	Ser	Ser-CGA	TCG	GtRNAdb	chr12:56584147-56584229	+	GTCACGGTGGCCGAGTGGTTAAGGCGTTGGACTCGAAATCCAATGGGGTTTCCCCGCACAGGTTCGAATCCTGTTCGTGACGCCA	)))))))..)))..........(((.))))).......(((((.))))...((((..))))).......((((((((((((....	89.6	28.3	226.917
tRNA-Ser-GCT-1-1	Ser	Ser-GCT	AGC,AGT	GtRNAdb	chr6:27065084-27065166	+	GACGAGGTGGCCGAGTGGTTAAGGCGATGGACTGCTAATCCATTGTGCTCTGCACGCGTGGGTTCGAATCCCACCCTCGTCGCCA	)))))))..)))..........(((.))))).......(((((.))))...((((..))))).......((((((((((((....	91.9	28.5	167.5
tRNA-Ser-GCT-2-1	Ser	Ser-GCT	AGC,AGT	GtRNAdb	chr6:27265774-27265856	+	GACGAGGTGGCCGAGTGGTTAAGGCGATGGACTGCTAATCCATTGTGCTCTGCACGCGTGGGTTCGAATCCCACCTTCGTCGCCA	)))))))..)))..........(((.))))).......(((((.))))...((((..))))).......((((((((((((....	91	27.6	226
tRNA-Ser-GCT-3-1	Ser	Ser-GCT	AGC,AGT	GtRNAdb	chr11:66115590-66115672	+	GACGAGGTGGCCGAGTGGTTAAGGCGATGGACTGCTAATCCATTGTGCTTTGCACGCGTGGGTTCGAATCCCATCCTCGTCGCCA	)))))))..)))..........(((.))))).......(((((.))))...((((..))))).......((((((((((((....	89.1	27	895.833
tRNA-Ser-GCT-4-1	Ser	Ser-GCT	AGC,AGT	GtRNAdb	chr6:28565116-28565198	-	GACGAGGTGGCCGAGTGGTTAAGGCGATGGACTGCTAATCCATTGTGCTCTGCACGCGTGGGTTCGAATCCCATCCTCGTCGCCA	)))))))..)))..........(((.))))).......(((((.))))...((((..))))).......((((((((((((....	88.4	26.8	348.833
tRNA-Ser-GCT-5-1	Ser	Ser-GCT	AGC,AGT	GtRNAdb	chr6:28180814-28180896	+	GACGAGGTGGCCGAGTGGTTAAGGCGATGGACTGCTAATCCATTGTGCTCTGCACACGTGGGTTCGAATCCCATCCTCGTCGCCA	)))))))..)))..........(((.))))).......(((((.))))...((((..))))).......((((((((((((....	85.2	26.9	278.5
tRNA-Ser-GCT-6-1	Ser	Ser-GCT	AGC,AGT	GtRNAdb	chr6:26305717-26305801	-	GGAGAGGCCTGGCCGAGTGGTTAAGGCGATGGACTGCTAATCCATTGTGCTCTGCACGCGTGGGTTCGAATCCCATCCTCGTCGCCA	)).))))....)))..........(((.))))).......(((((.))))...((((..))))).......(((((((((.((....	71.6	16.4	329.833
tRNA-Ser-TGA-1-1	Ser	Ser-TGA	TCA,TCG	GtRNAdb	chr10:69524260-69524342	+	GCAGCGATGGCCGAGTGGTTAAGGCGTTGGACTTGAAATCCAATGGGGTCTCCCCGCGCAGGTTCGAACCCTGCTCGCTGCGCCA	)))))))..)))..........(((.))))).......(((((.))))...((((..))))).......((((((((((((....	94	29.5	134.333
tRNA-Ser-TGA-2-1	Ser	Ser-TGA	TCA,TCG	GtRNAdb	chr6:27513467-27513549	+	GTAGTCGTGGCCGAGTGGTTAAGGCGATGGACTTGAAATCCATTGGGGTTTCCCCGCGCAGGTTCGAATCCTGCCGACTACGCCA	)))))))..)))..........(((.))))).......(((((.))))...((((..))))).......((((((((((((....	90.4	32.9	990.833
tRNA-Ser-TGA-3-1	Ser	Ser-TGA	TCA,TCG	GtRNAdb	chr6:26312823-26312905	-	GTAGTCGTGGCCGAGTGGTTAAGGCGATGGACTTGAAATCCATTGGGGTCTCCCCGCGCAGGTTCGAATCCTGCCGACTACGCCA	)))))))..)))..........(((.))))).......(((((.))))...((((..))))).......((((((((((((....	89.7	32.8	928.333
tRNA-Ser-TGA-4-1	Ser	Ser-TGA	TCA,TCG	GtRNAdb	chr6:27473606-27473688	-	GTAGTCGTGGCCGAGTGGTTAAGGCGATGGACTTGAAATCCATTGGGGTTTCCCCGCGCAGGTTCGAATCCTGTCGGCTACGCCA	)))))))..)))..........(((.))))).......(((((.))))...((((..))))).......((((((((((((....	84	27.8	1959.67
tRNA-Thr-AGT-1-1	Thr	Thr-AGT	ACA,ACC,ACT	GtRNAdb	chr17:8090477-8090551	+	GGCGCCGTGGCTTAGTTGGTTAAAGCGCCTGTCTAGTAAACAGGAGATCCTGGGTTCGAATCCCAGCGGTGCCTCCA	)))))))..)))).........((((.))))).......(((((.....))))).......((((((((((((....	82.6	21	857
tRNA-Thr-AGT-2-1	Thr	Thr-AGT	ACA,ACC,ACT	GtRNAdb	chr6:26533144-26533218	-	GGCTCCGTGGCTTAGCTGGTTAAAGCGCCTGTCTAGTAAACAGGAGATCCTGGGTTCGAATCCCAGCGGGGCCTCCA	)))))))..)))).........((((.))))).......(((((.....))))).......((((((((((((....	81.4	20.9	276.167
tRNA-Thr-AGT-3-1	Thr	Thr-AGT	ACA,ACC,ACT	GtRNAdb	chr6:28693794-28693868	+	GGCTCCGTAGCTTAGTTGGTTAAAGCGCCTGTCTAGTAAACAGGAGATCCTGGGTTCGACTCCCAGCGGGGCCTCCA	)))))))..)))).........((((.))))).......(((((.....))))).......((((((((((((....	80.7	20.9	35149.3
tRNA-Thr-AGT-4-1	Thr	Thr-AGT	ACA,ACC,ACT	GtRNAdb	chr6:27694472-27694546	+	GGCTTCGTGGCTTAGCTGGTTAAAGCGCCTGTCTAGTAAACAGGAGATCCTGGGTTCGAATCCCAGCGAGGCCTCCA	)))))))..)))).........((((.))))).......(((((.....))))).......((((((((((((....	81.2	21.2	209.333
tRNA-Thr-AGT-5-1	Thr	Thr-AGT	ACA,ACC,ACT	GtRNAdb	chr17:8042769-8042843	-	GGCGCCGTGGCTTAGCTGGTTAAAGCGCCTGTCTAGTAAACAGGAGATCCTGGGTTCGAATCCCAGCGGTGCCTCCA	)))))))..)))).........((((.))))).......(((((.....))))).......((((((((((((....	80.1	21	856.333
tRNA-Thr-AGT-6-1	Thr	Thr-AGT	ACA,ACC,ACT	GtRNAdb	chr6:27130049-27130123	+	GGCCCTGTGGCTTAGCTGGTCAAAGCGCCTGTCTAGTAAACAGGAGATCCTGGGTTCGAATCCCAGCGGGGCCTCCA	)))))))..)))).........((((.))))).......(((((.....))))).......((((((((((((....	80.6	20	320.667
tRNA-Thr-CGT-1-1	Thr	Thr-CGT	ACG	GtRNAdb	chr6:28456769-28456843	-	GGCTCTATGGCTTAGTTGGTTAAAGCGCCTGTCTCGTAAACAGGAGATCCTGGGTTCGACTCCCAGTGGGGCCTCCA	)))))))..)))).........((((.))))).......(((((.....))))).......((((((((((((....	78.4	19.1	222.667
tRNA-Thr-CGT-2-1	Thr	Thr-CGT	ACG	GtRNAdb	chr16:14379749-14379821	+	GGCGCGGTGGCCAAGTGGTAAGGCGTCGGTCTCGTAAACCGAAGATCACGGGTTCGAACCCCGTCCGTGCCTCCA	)))))))..))).........(((.))))).......(((((.....))))).......((((((((((((....	79.6	23.6	156
tRNA-Thr-CGT-3-1	Thr	Thr-CGT	ACG	GtRNAdb	chr6:28615983-28616057	-	GGCTCTGTGGCTTAGTTGGCTAAAGCGCCTGTCTCGTAAACAGGAGATCCTGGGTTCGAATCCCAGCGGGGCCTCCA	)))))))..)))).........((((.))))).......(((((.....))))).......((((((((((((....	77.1	18.8	8979.5
tRNA-Thr-CGT-4-1	Thr	Thr-CGT	ACG	GtRNAdb	chr17:29877092-29877164	+	GGCGCGGTGGCCAAGTGGTAAGGCGTCGGTCTCGTAAACCGAAGATCGCGGGTTCGAACCCCGTCCGTGCCTCCA	)))))))..))).........(((.))))).......(((((.....))))).......((((((((((((....	78.3	20.1	18488.2
tRNA-Thr-CGT-5-1	Thr	Thr-CGT	ACG	GtRNAdb	chr6:27586134-27586208	+	GGCCCTGTAGCTCAGCGGTTGGAGCGCTGGTCTCGTAAACCTAGGGGTCGTGAGTTCAAATCTCACCAGGGCCTCCA	)))))))..))))........((((.))))).......(((.((.....))))).......((((((((((((....	66.2	20.7	505.75
tRNA-Thr-TGT-1-1	Thr	Thr-TGT	ACA,ACG	GtRNAdb	chr6:28442328-28442402	-	GGCTCTATGGCTTAGTTGGTTAAAGCGCCTGTCTTGTAAACAGGAGATCCTGGGTTCGAATCCCAGTAGAGCCTCCA	)))))))..)))).........((((.))))).......(((((.....))))).......((((((((((((....	83.3	23.4	577
tRNA-Thr-TGT-2-1	Thr	Thr-TGT	ACA,ACG	GtRNAdb	chr1:222638346-222638419	+	GGCTCCATAGCTCAGTGGTTAGAGCACTGGTCTTGTAAACCAGGGGTCGCGAGTTCGATCCTCGCTGGGGCCTCCA	)))))))..))))........((((.))))).......(((((.....))))).......((((((((((((....	84.1	24.1	2353.75
tRNA-Thr-TGT-3-1	Thr	Thr-TGT	ACA,ACG	GtRNAdb	chr14:21081948-21082021	-	GGCTCCATAGCTCAGGGGTTAGAGCGCTGGTCTTGTAAACCAGGGGTCGCGAGTTCAATTCTCGCTGGGGCCTCCA	)))))))..))))........((((.))))).......(((((.....))))).......((((((((((((....	80	24.1	1698.67
tRNA-Thr-TGT-4-1	Thr	Thr-TGT	ACA,ACG	GtRNAdb	chr14:21099318-21099391	-	GGCTCCATAGCTCAGGGGTTAGAGCACTGGTCTTGTAAACCAGGGGTCGCGAGTTCAAATCTCGCTGGGGCCTCCA	)))))))..))))........((((.))))).......(((((.....))))).......((((((((((((....	78.8	24.1	1017.58
tRNA-Thr-TGT-5-1	Thr	Thr-TGT	ACA,ACG	GtRNAdb	chr14:21149848-21149921	+	GGCCCTATAGCTCAGGGGTTAGAGCACTGGTCTTGTAAACCAGGGGTCGCGAGTTCAAATCTCGCTGGGGCCTCCA	)))))))..))))........((((.))))).......(((((.....))))).......((((((((((((....	78	23.2	1337.67
tRNA-Thr-TGT-6-1	Thr	Thr-TGT	ACA,ACG	GtRNAdb	chr5:180618686-180618758	-	GGCTCCATAGCTCAGGGGTTAGAGCACTGGTCTTGTAAACCAGGGTCGCGAGTTCAAATCTCGCTGGGGCCTCCA	)))))))..))))........((((.))))).......(((((....))))).......((((((((((((....	75.7	25.1	1007.75
tRNA-Trp-CCA-1-1	Trp	Trp-CCA	TGG	GtRNAdb	chr17:8124186-8124258	-	GGCCTCGTGGCGCAACGGTAGCGCGTCTGACTCCAGATCAGAAGGTTGCGTGTTCAAATCACGTCGGGGTCACCA	)))))))..)))).......((((.))))).......(((((.....))))).......((((((((((((....	73.4	20.4	2444.75
tRNA-Trp-CCA-2-1	Trp	Trp-CCA	TGG	GtRNAdb	chr17:19411493-19411565	+	GACCTCGTGGCGCAATGGTAGCGCGTCTGACTCCAGATCAGAAGGTTGCGTGTTCAAGTCACGTCGGGGTCACCA	)))))))..)))).......((((.))))).......(((((.....))))).......((((((((((((....	75.1	22.7	1464.75
tRNA-Trp-CCA-3-1	Trp	Trp-CCA	TGG	GtRNAdb	chr6:26319329-26319401	-	GACCTCGTGGCGCAACGGTAGCGCGTCTGACTCCAGATCAGAAGGTTGCGTGTTCAAATCACGTCGGGGTCACCA	)))))))..)))).......((((.))))).......(((((.....))))).......((((((((((((....	73.3	22.7	2395.75
tRNA-Trp-CCA-4-1	Trp	Trp-CCA	TGG	GtRNAdb	chr12:98898029-98898101	+	GACCTCGTGGCGCAACGGTAGCGCGTCTGACTCCAGATCAGAAGGCTGCGTGTTCGAATCACGTCGGGGTCACCA	)))))))..)))).......((((.))))).......(((((.....))))).......((((((((((((....	74.3	22.7	4114.67
tRNA-Trp-CCA-5-1	Trp	Trp-CCA	TGG	GtRNAdb	chr7:99067306-99067378	+	GACCTCGTGGCGCAACGGCAGCGCGTCTGACTCCAGATCAGAAGGTTGCGTGTTCAAATCACGTCGGGGTCACCA	)))))))..)))).......((((.))))).......(((((.....))))).......((((((((((((....	68.8	22.7	2359.08
tRNA-Tyr-ATA-1-1	Tyr	Tyr-ATA	ATA	GtRNAdb	chr2:219110548-219110641	+	CCTTCAATAGTTCAGCTGGTAGAGCAGAGGACTATAGGTCCTTAGGTTGCTGGTTCGATTCCAGCTTGAAGGACCA	)))))))..))))........((((.))))).......(((((.....))))).......((((((((((((....	57.6	23.2	188.167
tRNA-Tyr-GTA-1-1	Tyr	Tyr-GTA	TAC,TAT	GtRNAdb	chr6:26569085-26569176	+	CCTTCGATAGCTCAGTTGGTAGAGCGGAGGACTGTAGATCCTTAGGTCGCTGGTTCGAATCCGGCTCGAAGGACCA	)))))))..))))........((((.))))).......(((((.....))))).......((((((((((((....	77.9	27.9	1419.33
tRNA-Tyr-GTA-2-1	Tyr	Tyr-GTA	TAC,TAT	GtRNAdb	chr2:27273649-27273738	+	CCTTCGATAGCTCAGTTGGTAGAGCGGAGGACTGTAGATCCTTAGGTCGCTGGTTCGATTCCGGCTCGAAGGACCA	)))))))..))))........((((.))))).......(((((.....))))).......((((((((((((....	77.9	27.8	3970
tRNA-Tyr-GTA-3-1	Tyr	Tyr-GTA	TAC,TAT	GtRNAdb	chr6:26577331-26577420	+	CCTTCGATAGCTCAGTTGGTAGAGCGGAGGACTGTAGATCCTTAGGTCGCTGGTTCGAATCCGGCTCGGAGGACCA	)))))))..))))........((((.))))).......(((((.....))))).......((((((((((((....	77.5	26.1	1244.5
tRNA-Tyr-GTA-4-1	Tyr	Tyr-GTA	TAC,TAT	GtRNAdb	chr14:21125622-21125716	-	CCTTCGATAGCTCAGCTGGTAGAGCGGAGGACTGTAGATCCTTAGGTCGCTGGTTCGATTCCAGCTCGAAGGACCA	)))))))..))))........((((.))))).......(((((.....))))).......((((((((((((....	75.3	28.9	937.167
tRNA-Tyr-GTA-5-1	Tyr	Tyr-GTA	TAC,TAT	GtRNAdb	chr8:67025601-67025694	+	CCTTCGATAGCTCAGCTGGTAGAGCGGAGGACTGTAGATCCTTAGGTCGCTGGTTCGATTCCGGCTCGAAGGACCA	)))))))..))))........((((.))))).......(((((.....))))).......((((((((((((....	75.3	27.8	4155
tRNA-Tyr-GTA-6-1	Tyr	Tyr-GTA	TAC,TAT	GtRNAdb	chr6:26595101-26595190	+	CCTTCGATAGCTCAGCTGGTAGAGCGGAGGACTGTAGATCCTTAGGTCGCTGGTTCGAATCCGGCTCGGAGGACCA	)))))))..))))........((((.))))).......(((((.....))))).......((((((((((((....	75.1	26.2	1363.5
tRNA-Tyr-GTA-7-1	Tyr	Tyr-GTA	TAC,TAT	GtRNAdb	chr14:21128116-21128210	-	CCTTCGATAGCTCAGCTGGTAGAGCGGAGGACTGTAGATCCTTAGGTCGCTGGTTCAATTCCGGCTCGAAGGACCA	)))))))..))))........((((.))))).......(((((.....))))).......((((((((((((....	74.3	27.9	1130.67
tRNA-Tyr-GTA-8-1	Tyr	Tyr-GTA	TAC,TAT	GtRNAdb	chr6:26575797-26575887	+	CTTTCGATAGCTCAGTTGGTAGAGCGGAGGACTGTAGATCCTTAGGTCGCTGGTTCGAATCCGGCTCGAAGGACCA	)))))))..))))........((((.))))).......(((((.....))))).......((((((((((((....	72.4	24.2	1364.33
tRNA-Tyr-GTA-9-1	Tyr	Tyr-GTA	TAC,TAT	GtRNAdb	chr8:66609531-66609619	-	TCTTCAATAGCTCAGCTGGTAGAGCGGAGGACTGTAGATTCTTAGGTGCTGGTTTGATTCCGACTTGGAGAGCCA	)))))))..))))........((((.))))).......(((((....).))).......(((.((((((((....	52	17.3	149
tRNA-Val-AAC-1-1	Val	Val-AAC	GTA,GTC,GTT	GtRNAdb	chr3:169490017-169490090	+	GTTTCCGTAGTGTAGTGGTTATCACGTTCGCCTAACACGCGAAAGGTCCCCGGTTCGAAACCGGGCGGAAACACCA	)))))))..)))..........(((.))))).......(((((.....))))).......((((((((((((....	79.4	30.1	9573.25
tRNA-Val-AAC-2-1	Val	Val-AAC	GTA,GTC,GTT	GtRNAdb	chr5:180615415-180615488	-	GTTTCCGTAGTGTAGTGGTCATCACGTTCGCCTAACACGCGAAAGGTCCCCGGTTCGAAACCGGGCGGAAACACCA	)))))))..)))..........(((.))))).......(((((.....))))).......((((((((((((....	79.4	30.1	9645.08
tRNA-Val-AAC-3-1	Val	Val-AAC	GTA,GTC,GTT	GtRNAdb	chr6:27618706-27618779	-	GTTTCCGTAGTGTAGTGGTTATCACGTTCGCCTAACACGCGAAAGGTCCCTGGATCAAAACCAGGCGGAAACACCA	)))))))..)))..........(((.))))).......(((((.....))))).......((((((((((((....	72.8	30.1	7849.5
tRNA-Val-AAC-4-1	Val	Val-AAC	GTA,GTC,GTT	GtRNAdb	chr6:27648884-27648957	-	GTTTCCGTAGTGTAGTGGTTATCACGTTCGCCTAACACGCGAAAGGTCCGCGGTTCGAAACCGGGCGGAAACACCA	)))))))..)))..........(((.))))).......(((((.....).))).......(((.((((((((....	69.2	21.9	9599
tRNA-Val-AAC-5-1	Val	Val-AAC	GTA,GTC,GTT	GtRNAdb	chr6:27203287-27203360	+	GTTTCCGTAGTGTAGTGGTTATCACGTTTGCCTAACACGCGAAAGGTCCCCGGTTCGAAACCGGGCAGAAACACCA	))))).)..)))..........(((.))))).......(((((.....))))).......((((((.(((((....	67	18.2	5851.25
tRNA-Val-AAC-6-1	Val	Val-AAC	GTA,GTC,GTT	GtRNAdb	chr6:28703205-28703277	-	GGGGGTGTAGCTCAGTGGTAGAGCGTATGCTTAACATTCATGAGGCTCTGGGTTCGATCCCCAGCACTTCCACCA	)))))))..)))).......((((.)))).........((((.....))))).......((((((((((((....	69.9	11.9	289.75
tRNA-Val-CAC-1-1	Val	Val-CAC	GTG	GtRNAdb	chr1:161369489-161369562	-	GTTTCCGTAGTGTAGTGGTTATCACGTTCGCCTCACACGCGAAAGGTCCCCGGTTCGAAACCGGGCGGAAACACCA	)))))))..)))..........(((.))))).......(((((.....))))).......((((((((((((....	79.4	30.1	10191.6
tRNA-Val-CAC-2-1	Val	Val-CAC	GTG	GtRNAdb	chr6:27248048-27248121	-	GCTTCTGTAGTGTAGTGGTTATCACGTTCGCCTCACACGCGAAAGGTCCCCGGTTCGAAACCGGGCAGAAGCACCA	)))))))..)))..........(((.))))).......(((((.....))))).......((((((((((((....	80.5	28.8	5807
tRNA-Val-CAC-3-1	Val	Val-CAC	GTG	GtRNAdb	chr19:4724646-4724719	-	GTTTCCGTAGTGTAGCGGTTATCACATTCGCCTCACACGCGAAAGGTCCCCGGTTCGATCCCGGGCGGAAACACCA	)))))))..)))..........(((.))))).......(((((.....))))).......((((((((((((....	79.2	30.1	1753.08
tRNA-Val-CAC-4-1	Val	Val-CAC	GTG	GtRNAdb	chr1:149298554-149298627	-	GTTTCCGTAGTGTAGTGGTTATCACGTTCGCCTCACACGCGAAAGGTCCCCGGTTCGAAACTGGGCGGAAACACCA	)))))))..)))..........(((.))))).......(((((.....))))).......((((((((((((....	72.2	26.1	8145.83
tRNA-Val-CAC-5-1	Val	Val-CAC	GTG	GtRNAdb	chr1:149684087-149684161	-	GTTTCCGTAGTGTAGTGGTTATCACGTTCGCCTCACACGCGTAAAGGTCCCCGGTTCGAAACCGGGCGGAAACACCA	)))))))..)))..........(((.))))).......(((.((.....))))).......((((((((((((....	71	27.2	9965.08
tRNA-Val-CAC-6-1	Val	Val-CAC	GTG	GtRNAdb	chr6:27173866-27173939	-	GTTTCCGTAGTGGAGTGGTTATCACGTTCGCCTCACACGCGAAAGGTCCCCGGTTTGAAACCAGGCGGAAACACCA	)))))))..))))........((((.))))).......(((((.....)).)).......((.(((((((((....	63.1	20.6	676.5
tRNA-Val-TAC-1-1	Val	Val-TAC	GTA,GTG	GtRNAdb	chr11:59318101-59318174	-	GGTTCCATAGTGTAGTGGTTATCACGTCTGCTTTACACGCAGAAGGTCCTGGGTTCGAGCCCCAGTGGAACCACCA	)))))))..)))..........(((.))))).......(((((.....))))).......((((((((((((....	82.9	28.2	2498.25
tRNA-Val-TAC-2-1	Val	Val-TAC	GTA,GTG	GtRNAdb	chr11:59318459-59318532	-	GGTTCCATAGTGTAGCGGTTATCACGTCTGCTTTACACGCAGAAGGTCCTGGGTTCGAGCCCCAGTGGAACCACCA	)))))))..)))..........(((.))))).......(((((.....))))).......((((((((((((....	80.5	28.2	2248.75
tRNA-Val-TAC-3-1	Val	Val-TAC	GTA,GTG	GtRNAdb	chr10:5895673-5895746	-	GGTTCCATAGTGTAGTGGTTATCACATCTGCTTTACACGCAGAAGGTCCTGGGTTCAAGCCCCAGTGGAACCACCA	)))))))..)))..........(((.))))).......(((((.....))))).......((((((((((((....	80.7	28.2	442.5
tRNA-Val-TAC-4-1	Val	Val-TAC	GTA,GTG	GtRNAdb	chr6:27258404-27258477	+	GTTTCCGTGGTGTAGTGGTTATCACATTCGCCTTACACGCGAAAGGTCCTCGGGTCGAAACCGAGCGGAAACACCA	)))))))..)))..........(((.))))).......(((((.....))))).......((((((((((((....	68.7	30.5	2700.33
